# Supplementary material for: The Newfoundland and Labrador mosaic founder population descends from an Irish and British diaspora from 300 years ago
Source: Commun Biol. 2023 Apr 28;6:469. doi: 10.1038/s42003-023-04844-9 (PMC10147672; doi:10.1038/s42003-023-04844-9)
Supplement: Supplementary file 4 — Supplementary Data 1 [file 42003_2023_4844_MOESM4_ESM.csv]

Cluster	Catholic	Other_Religion	Prot_Anglican	Prot_United	Prot_Other	EUR_ancestry	AMR_ancestry
Admix Eur. / Ind. 4	0.214285714	0.142857143	0.357142857	0.285714286	0	0.571428571	0.428571429
Admix Eur. / Ind. 3	0.62962963	0.222222222	0.111111111	0	0.037037037	1	0
Admix Eur. / Ind. 2	0	0.166666667	0.541666667	0.166666667	0.125	0.958333333	0.041666667
Admix Eur. / Ind. 1	0.25	0.25	0.25	0.25	0	0	1
Trinity Bay SE	0.084745763	0.118644068	0.423728814	0.271186441	0.101694915	1	0
Trinity Bay S&W	0.0625	0.0625	0.333333333	0.458333333	0.083333333	1	0
Conception Bay W	0.035714286	0.083333333	0.154761905	0.571428571	0.154761905	1	0
Conception Bay S 2	0.078125	0.09375	0.546875	0.1875	0.09375	1	0
Bonavista Bay S	0.085106383	0.085106383	0.340425532	0.319148936	0.170212766	1	0
Bonavista Bay N 2	0	0.111111111	0.365079365	0.349206349	0.174603175	1	0
Bonavista Bay N 1	0.138461538	0.184615385	0.307692308	0.276923077	0.092307692	1	0
Conception Bay S 1	0.31372549	0.137254902	0.326797386	0.156862745	0.065359477	1	0
Bay de Verde Pen.	0.202531646	0.151898734	0.265822785	0.278481013	0.101265823	1	0
Trinity Bay N&W	0	0.052631579	0.210526316	0.684210526	0.052631579	1	0
Notre Dame Bay E	0.036036036	0.153153153	0.171171171	0.288288288	0.351351351	1	0
Admix NL	0.258426966	0.252808989	0.264044944	0.134831461	0.08988764	1	0
Burin E 2	0.855421687	0.072289157	0.012048193	0.036144578	0.024096386	1	0
Burin E 1	0.208333333	0.041666667	0.291666667	0.319444444	0.138888889	1	0
Burin W / S Coast	0.19	0.08	0.44	0.2	0.09	1	0
Avalon Pen.	0.936170213	0.063829787	0	0	0	1	0
Avalon S	0.9	0.066666667	0.033333333	0	0	1	0
Avalon N	0.731617647	0.154411765	0.0625	0.051470588	0	1	0
