# Supplementary material for: The Newfoundland and Labrador mosaic founder population descends from an Irish and British diaspora from 300 years ago
Source: Commun Biol. 2023 Apr 28;6:469. doi: 10.1038/s42003-023-04844-9 (PMC10147672; doi:10.1038/s42003-023-04844-9)
Supplement: Supplementary file 5 — Supplementary Data 2 [file 42003_2023_4844_MOESM5_ESM.csv]

NL Cluster 1	NL Cluster 2	Hudson_Fst	Hudson_Fst_SE
Admix Eur. / Ind. 4	Bonavista Bay N 2	0.003452439	0.000141215
Admix Eur. / Ind. 4	Bonavista Bay N 1	0.002056215	0.000136428
Admix Eur. / Ind. 4	Conception Bay S 1	0.001722117	0.000128283
Admix Eur. / Ind. 4	Bay de Verde Pen.	0.001864446	0.000135873
Admix Eur. / Ind. 4	Trinity Bay N&W	0.003316252	0.000159286
Admix Eur. / Ind. 4	Notre Dame Bay E	0.00223364	0.000128433
Admix Eur. / Ind. 4	Admix NL	0.001522156	0.000123564
Admix Eur. / Ind. 4	Burin E 2	0.00263373	0.000137906
Admix Eur. / Ind. 4	Burin E 1	0.002591942	0.000138274
Admix Eur. / Ind. 4	Burin W / S Coast	0.002690021	0.000134741
Admix Eur. / Ind. 4	Admix Eur. / Ind. 3	0.002871929	0.000167914
Admix Eur. / Ind. 4	Avalon Pen.	0.001974197	0.000126717
Admix Eur. / Ind. 4	Avalon S	0.003597025	0.000166926
Admix Eur. / Ind. 4	Avalon N	0.001695712	0.00012216
Admix Eur. / Ind. 4	Admix Eur. / Ind. 2	0.000960162	0.000160462
Admix Eur. / Ind. 4	Admix Eur. / Ind. 1	0.005232899	0.000330191
Admix Eur. / Ind. 4	Trinity Bay SE	0.003249936	0.000143365
Admix Eur. / Ind. 4	Trinity Bay S&W	0.003670866	0.000152139
Admix Eur. / Ind. 4	Conception Bay W	0.001851841	0.000135449
Admix Eur. / Ind. 4	Conception Bay S 2	0.003239481	0.000146561
Admix Eur. / Ind. 4	Bonavista Bay S	0.002516784	0.000132056
Bonavista Bay N 2	Bonavista Bay N 1	0.000522263	4.56722E-05
Bonavista Bay N 2	Conception Bay S 1	0.002291684	4.43994E-05
Bonavista Bay N 2	Bay de Verde Pen.	0.00207815	5.10761E-05
Bonavista Bay N 2	Trinity Bay N&W	0.003387562	7.65831E-05
Bonavista Bay N 2	Notre Dame Bay E	0.002062408	4.68217E-05
Bonavista Bay N 2	Admix NL	0.001789324	4.17732E-05
Bonavista Bay N 2	Burin E 2	0.003029686	5.5123E-05
Bonavista Bay N 2	Burin E 1	0.002801585	5.59498E-05
Bonavista Bay N 2	Burin W / S Coast	0.002975071	5.43529E-05
Bonavista Bay N 2	Admix Eur. / Ind. 3	0.003658941	9.46767E-05
Bonavista Bay N 2	Avalon Pen.	0.002477993	4.66311E-05
Bonavista Bay N 2	Avalon S	0.003905814	9.05908E-05
Bonavista Bay N 2	Avalon N	0.002020186	4.00468E-05
Bonavista Bay N 2	Admix Eur. / Ind. 2	0.00200837	8.68649E-05
Bonavista Bay N 2	Admix Eur. / Ind. 1	0.013086603	0.000324208
Bonavista Bay N 2	Trinity Bay SE	0.00356645	6.46504E-05
Bonavista Bay N 2	Trinity Bay S&W	0.004017122	7.21286E-05
Bonavista Bay N 2	Conception Bay W	0.003561929	5.75323E-05
Bonavista Bay N 2	Conception Bay S 2	0.003859869	6.78743E-05
Bonavista Bay N 2	Bonavista Bay S	0.002220839	5.03965E-05
Bonavista Bay N 1	Conception Bay S 1	0.000661615	3.11398E-05
Bonavista Bay N 1	Bay de Verde Pen.	0.000651858	3.94308E-05
Bonavista Bay N 1	Trinity Bay N&W	0.002035271	6.76015E-05
Bonavista Bay N 1	Notre Dame Bay E	0.000867091	3.76039E-05
Bonavista Bay N 1	Admix NL	0.000423465	2.98457E-05
Bonavista Bay N 1	Burin E 2	0.001520358	4.39401E-05
Bonavista Bay N 1	Burin E 1	0.00136028	4.6163E-05
Bonavista Bay N 1	Burin W / S Coast	0.001540858	4.15337E-05
Bonavista Bay N 1	Admix Eur. / Ind. 3	0.002332339	8.3798E-05
Bonavista Bay N 1	Avalon Pen.	0.00091471	3.36307E-05
Bonavista Bay N 1	Avalon S	0.002357603	8.15101E-05
Bonavista Bay N 1	Avalon N	0.000556628	2.76618E-05
Bonavista Bay N 1	Admix Eur. / Ind. 2	0.000656449	7.87524E-05
Bonavista Bay N 1	Admix Eur. / Ind. 1	0.011837611	0.000328556
Bonavista Bay N 1	Trinity Bay SE	0.002196583	5.52326E-05
Bonavista Bay N 1	Trinity Bay S&W	0.002483319	6.0937E-05
Bonavista Bay N 1	Conception Bay W	0.002083281	4.78205E-05
Bonavista Bay N 1	Conception Bay S 2	0.002186787	5.54651E-05
Bonavista Bay N 1	Bonavista Bay S	0.001105038	4.04523E-05
Conception Bay S 1	Bay de Verde Pen.	0.000552067	2.80977E-05
Conception Bay S 1	Trinity Bay N&W	0.00207044	5.57691E-05
Conception Bay S 1	Notre Dame Bay E	0.000957192	2.77123E-05
Conception Bay S 1	Admix NL	0.000455994	1.89928E-05
Conception Bay S 1	Burin E 2	0.001674803	3.46508E-05
Conception Bay S 1	Burin E 1	0.001544316	3.6279E-05
Conception Bay S 1	Burin W / S Coast	0.001695804	3.18882E-05
Conception Bay S 1	Admix Eur. / Ind. 3	0.002450928	7.61751E-05
Conception Bay S 1	Avalon Pen.	0.000981681	2.34897E-05
Conception Bay S 1	Avalon S	0.002486749	7.00226E-05
Conception Bay S 1	Avalon N	0.000552053	1.67974E-05
Conception Bay S 1	Admix Eur. / Ind. 2	0.000530867	6.82621E-05
Conception Bay S 1	Admix Eur. / Ind. 1	0.011519132	0.000314642
Conception Bay S 1	Trinity Bay SE	0.00173969	4.25541E-05
Conception Bay S 1	Trinity Bay S&W	0.002292904	5.15536E-05
Conception Bay S 1	Conception Bay W	0.00131572	3.2918E-05
Conception Bay S 1	Conception Bay S 2	0.000684749	3.57512E-05
Conception Bay S 1	Bonavista Bay S	0.001338899	3.09579E-05
Bay de Verde Pen.	Trinity Bay N&W	0.000969195	5.8152E-05
Bay de Verde Pen.	Notre Dame Bay E	0.000850941	3.32387E-05
Bay de Verde Pen.	Admix NL	0.000336751	2.62259E-05
Bay de Verde Pen.	Burin E 2	0.001417706	4.00844E-05
Bay de Verde Pen.	Burin E 1	0.001337634	4.22687E-05
Bay de Verde Pen.	Burin W / S Coast	0.001419311	3.80297E-05
Bay de Verde Pen.	Admix Eur. / Ind. 3	0.00238408	8.4474E-05
Bay de Verde Pen.	Avalon Pen.	0.000842755	3.0794E-05
Bay de Verde Pen.	Avalon S	0.002358877	7.66176E-05
Bay de Verde Pen.	Avalon N	0.000414537	2.40788E-05
Bay de Verde Pen.	Admix Eur. / Ind. 2	0.000479467	7.5692E-05
Bay de Verde Pen.	Admix Eur. / Ind. 1	0.011691734	0.000322128
Bay de Verde Pen.	Trinity Bay SE	0.001216513	4.72376E-05
Bay de Verde Pen.	Trinity Bay S&W	0.001812365	5.54049E-05
Bay de Verde Pen.	Conception Bay W	0.001660609	4.1864E-05
Bay de Verde Pen.	Conception Bay S 2	0.002110541	5.33111E-05
Bay de Verde Pen.	Bonavista Bay S	0.001063887	3.67046E-05
Trinity Bay N&W	Notre Dame Bay E	0.00214898	5.89443E-05
Trinity Bay N&W	Admix NL	0.001685178	5.36409E-05
Trinity Bay N&W	Burin E 2	0.002795495	6.79662E-05
Trinity Bay N&W	Burin E 1	0.002628433	6.72084E-05
Trinity Bay N&W	Burin W / S Coast	0.002786107	6.17429E-05
Trinity Bay N&W	Admix Eur. / Ind. 3	0.003745807	0.000105691
Trinity Bay N&W	Avalon Pen.	0.002353584	5.72192E-05
Trinity Bay N&W	Avalon S	0.003960449	0.000102923
Trinity Bay N&W	Avalon N	0.001811911	4.99597E-05
Trinity Bay N&W	Admix Eur. / Ind. 2	0.001973107	0.000102507
Trinity Bay N&W	Admix Eur. / Ind. 1	0.012741722	0.000336763
Trinity Bay N&W	Trinity Bay SE	0.002596164	7.26045E-05
Trinity Bay N&W	Trinity Bay S&W	0.002726408	8.02563E-05
Trinity Bay N&W	Conception Bay W	0.003330572	7.16253E-05
Trinity Bay N&W	Conception Bay S 2	0.003821025	7.70647E-05
Trinity Bay N&W	Bonavista Bay S	0.002101539	5.97346E-05
Notre Dame Bay E	Admix NL	0.000630124	2.35476E-05
Notre Dame Bay E	Burin E 2	0.001828795	3.81282E-05
Notre Dame Bay E	Burin E 1	0.001773321	4.04952E-05
Notre Dame Bay E	Burin W / S Coast	0.001806525	3.64825E-05
Notre Dame Bay E	Admix Eur. / Ind. 3	0.002592858	7.91267E-05
Notre Dame Bay E	Avalon Pen.	0.001281208	3.04438E-05
Notre Dame Bay E	Avalon S	0.002818401	7.56271E-05
Notre Dame Bay E	Avalon N	0.000806965	2.18779E-05
Notre Dame Bay E	Admix Eur. / Ind. 2	0.00096774	7.30864E-05
Notre Dame Bay E	Admix Eur. / Ind. 1	0.011939715	0.000324037
Notre Dame Bay E	Trinity Bay SE	0.002403304	4.76088E-05
Notre Dame Bay E	Trinity Bay S&W	0.002834486	5.42472E-05
Notre Dame Bay E	Conception Bay W	0.002290847	4.2734E-05
Notre Dame Bay E	Conception Bay S 2	0.002573456	5.12355E-05
Notre Dame Bay E	Bonavista Bay S	0.001363126	3.51647E-05
Admix NL	Burin E 2	0.001050948	3.03815E-05
Admix NL	Burin E 1	0.00103028	3.25644E-05
Admix NL	Burin W / S Coast	0.0011163	2.76031E-05
Admix NL	Admix Eur. / Ind. 3	0.00165017	7.05848E-05
Admix NL	Avalon Pen.	0.00050893	1.94145E-05
Admix NL	Avalon S	0.00203095	6.60815E-05
Admix NL	Avalon N	0.000163387	1.29231E-05
Admix NL	Admix Eur. / Ind. 2	0.000336775	6.61312E-05
Admix NL	Admix Eur. / Ind. 1	0.011081588	0.000311826
Admix NL	Trinity Bay SE	0.00179839	4.16319E-05
Admix NL	Trinity Bay S&W	0.002230471	4.97634E-05
Admix NL	Conception Bay W	0.001698622	3.34613E-05
Admix NL	Conception Bay S 2	0.002027045	4.3857E-05
Admix NL	Bonavista Bay S	0.000994162	2.84485E-05
Burin E 2	Burin E 1	0.001324134	4.33888E-05
Burin E 2	Burin W / S Coast	0.00174887	3.97407E-05
Burin E 2	Admix Eur. / Ind. 3	0.002759038	8.30993E-05
Burin E 2	Avalon Pen.	0.001118072	3.20275E-05
Burin E 2	Avalon S	0.002593719	7.8606E-05
Burin E 2	Avalon N	0.001002222	2.72516E-05
Burin E 2	Admix Eur. / Ind. 2	0.001680525	7.94937E-05
Burin E 2	Admix Eur. / Ind. 1	0.012460624	0.000326253
Burin E 2	Trinity Bay SE	0.002919567	5.44257E-05
Burin E 2	Trinity Bay S&W	0.003422778	6.14175E-05
Burin E 2	Conception Bay W	0.003062863	4.89477E-05
Burin E 2	Conception Bay S 2	0.003395747	5.77103E-05
Burin E 2	Bonavista Bay S	0.002161158	4.39888E-05
Burin E 1	Burin W / S Coast	0.001726481	4.25391E-05
Burin E 1	Admix Eur. / Ind. 3	0.002934808	9.06209E-05
Burin E 1	Avalon Pen.	0.001595216	3.82111E-05
Burin E 1	Avalon S	0.002906107	8.04523E-05
Burin E 1	Avalon N	0.0012343	3.0692E-05
Burin E 1	Admix Eur. / Ind. 2	0.001542735	8.04411E-05
Burin E 1	Admix Eur. / Ind. 1	0.012384903	0.000327863
Burin E 1	Trinity Bay SE	0.002504488	5.73499E-05
Burin E 1	Trinity Bay S&W	0.003167623	6.37778E-05
Burin E 1	Conception Bay W	0.002799136	5.02763E-05
Burin E 1	Conception Bay S 2	0.003156257	5.96045E-05
Burin E 1	Bonavista Bay S	0.002086142	4.49844E-05
Burin W / S Coast	Admix Eur. / Ind. 3	0.00279881	8.15114E-05
Burin W / S Coast	Avalon Pen.	0.001648279	3.25394E-05
Burin W / S Coast	Avalon S	0.002975045	7.60939E-05
Burin W / S Coast	Avalon N	0.001304574	2.60043E-05
Burin W / S Coast	Admix Eur. / Ind. 2	0.001667634	7.72263E-05
Burin W / S Coast	Admix Eur. / Ind. 1	0.01219194	0.000321739
Burin W / S Coast	Trinity Bay SE	0.002915694	5.40456E-05
Burin W / S Coast	Trinity Bay S&W	0.003378761	5.96662E-05
Burin W / S Coast	Conception Bay W	0.002942158	4.60299E-05
Burin W / S Coast	Conception Bay S 2	0.003398469	5.42828E-05
Burin W / S Coast	Bonavista Bay S	0.002105299	3.85537E-05
Admix Eur. / Ind. 3	Avalon Pen.	0.002295907	7.7325E-05
Admix Eur. / Ind. 3	Avalon S	0.003885699	0.000116069
Admix Eur. / Ind. 3	Avalon N	0.002003213	6.90586E-05
Admix Eur. / Ind. 3	Admix Eur. / Ind. 2	0.00196524	0.000119332
Admix Eur. / Ind. 3	Admix Eur. / Ind. 1	0.01012076	0.000331494
Admix Eur. / Ind. 3	Trinity Bay SE	0.003868144	9.49716E-05
Admix Eur. / Ind. 3	Trinity Bay S&W	0.004330909	0.000102178
Admix Eur. / Ind. 3	Conception Bay W	0.003736063	8.96241E-05
Admix Eur. / Ind. 3	Conception Bay S 2	0.004305244	9.99225E-05
Admix Eur. / Ind. 3	Bonavista Bay S	0.003030616	8.35925E-05
Avalon Pen.	Avalon S	0.001796349	6.80244E-05
Avalon Pen.	Avalon N	0.000211236	1.56089E-05
Avalon Pen.	Admix Eur. / Ind. 2	0.00104184	7.02714E-05
Avalon Pen.	Admix Eur. / Ind. 1	0.011751669	0.000315582
Avalon Pen.	Trinity Bay SE	0.002468112	4.6778E-05
Avalon Pen.	Trinity Bay S&W	0.002912717	5.48654E-05
Avalon Pen.	Conception Bay W	0.002402236	4.04219E-05
Avalon Pen.	Conception Bay S 2	0.002714197	4.7844E-05
Avalon Pen.	Bonavista Bay S	0.001606125	3.25516E-05
Avalon S	Avalon N	0.00171432	6.13477E-05
Avalon S	Admix Eur. / Ind. 2	0.002550202	0.000115117
Avalon S	Admix Eur. / Ind. 1	0.013156571	0.000351423
Avalon S	Trinity Bay SE	0.004003802	9.16933E-05
Avalon S	Trinity Bay S&W	0.004378398	9.91509E-05
Avalon S	Conception Bay W	0.003970491	8.57099E-05
Avalon S	Conception Bay S 2	0.004283198	8.98003E-05
Avalon S	Bonavista Bay S	0.003159734	7.94455E-05
Avalon N	Admix Eur. / Ind. 2	0.000591243	6.17326E-05
Avalon N	Admix Eur. / Ind. 1	0.011435341	0.000314965
Avalon N	Trinity Bay SE	0.001997762	4.05746E-05
Avalon N	Trinity Bay S&W	0.002416819	4.80641E-05
Avalon N	Conception Bay W	0.001937964	3.30086E-05
Avalon N	Conception Bay S 2	0.002211241	4.25452E-05
Avalon N	Bonavista Bay S	0.001091139	2.5992E-05
Admix Eur. / Ind. 2	Admix Eur. / Ind. 1	0.009034073	0.000335993
Admix Eur. / Ind. 2	Trinity Bay SE	0.001849732	8.97812E-05
Admix Eur. / Ind. 2	Trinity Bay S&W	0.00243745	9.94936E-05
Admix Eur. / Ind. 2	Conception Bay W	0.001697815	7.98999E-05
Admix Eur. / Ind. 2	Conception Bay S 2	0.001565751	8.72965E-05
Admix Eur. / Ind. 2	Bonavista Bay S	0.001086393	7.41363E-05
Admix Eur. / Ind. 1	Trinity Bay SE	0.012888468	0.000329656
Admix Eur. / Ind. 1	Trinity Bay S&W	0.013380505	0.000339264
Admix Eur. / Ind. 1	Conception Bay W	0.012670765	0.000324391
Admix Eur. / Ind. 1	Conception Bay S 2	0.013109026	0.000330165
Admix Eur. / Ind. 1	Bonavista Bay S	0.012341294	0.000321076
Trinity Bay SE	Trinity Bay S&W	0.003146847	6.9309E-05
Trinity Bay SE	Conception Bay W	0.002734485	5.45044E-05
Trinity Bay SE	Conception Bay S 2	0.003042357	6.41403E-05
Trinity Bay SE	Bonavista Bay S	0.002613966	5.27336E-05
Trinity Bay S&W	Conception Bay W	0.003387872	6.37542E-05
Trinity Bay S&W	Conception Bay S 2	0.003683023	7.37634E-05
Trinity Bay S&W	Bonavista Bay S	0.002981324	5.79086E-05
Conception Bay W	Conception Bay S 2	0.002437606	5.22607E-05
Conception Bay W	Bonavista Bay S	0.002635447	4.42518E-05
Conception Bay S 2	Bonavista Bay S	0.002988633	5.39649E-05
Bonavista Bay N 2	Admix Eur. / Ind. 4	0.003452439	0.000141215
Bonavista Bay N 1	Admix Eur. / Ind. 4	0.002056215	0.000136428
Conception Bay S 1	Admix Eur. / Ind. 4	0.001722117	0.000128283
Bay de Verde Pen.	Admix Eur. / Ind. 4	0.001864446	0.000135873
Trinity Bay N&W	Admix Eur. / Ind. 4	0.003316252	0.000159286
Notre Dame Bay E	Admix Eur. / Ind. 4	0.00223364	0.000128433
Admix NL	Admix Eur. / Ind. 4	0.001522156	0.000123564
Burin E 2	Admix Eur. / Ind. 4	0.00263373	0.000137906
Burin E 1	Admix Eur. / Ind. 4	0.002591942	0.000138274
Burin W / S Coast	Admix Eur. / Ind. 4	0.002690021	0.000134741
Admix Eur. / Ind. 3	Admix Eur. / Ind. 4	0.002871929	0.000167914
Avalon Pen.	Admix Eur. / Ind. 4	0.001974197	0.000126717
Avalon S	Admix Eur. / Ind. 4	0.003597025	0.000166926
Avalon N	Admix Eur. / Ind. 4	0.001695712	0.00012216
Admix Eur. / Ind. 2	Admix Eur. / Ind. 4	0.000960162	0.000160462
Admix Eur. / Ind. 1	Admix Eur. / Ind. 4	0.005232899	0.000330191
Trinity Bay SE	Admix Eur. / Ind. 4	0.003249936	0.000143365
Trinity Bay S&W	Admix Eur. / Ind. 4	0.003670866	0.000152139
Conception Bay W	Admix Eur. / Ind. 4	0.001851841	0.000135449
Conception Bay S 2	Admix Eur. / Ind. 4	0.003239481	0.000146561
Bonavista Bay S	Admix Eur. / Ind. 4	0.002516784	0.000132056
Bonavista Bay N 1	Bonavista Bay N 2	0.000522263	4.56722E-05
Conception Bay S 1	Bonavista Bay N 2	0.002291684	4.43994E-05
Bay de Verde Pen.	Bonavista Bay N 2	0.00207815	5.10761E-05
Trinity Bay N&W	Bonavista Bay N 2	0.003387562	7.65831E-05
Notre Dame Bay E	Bonavista Bay N 2	0.002062408	4.68217E-05
Admix NL	Bonavista Bay N 2	0.001789324	4.17732E-05
Burin E 2	Bonavista Bay N 2	0.003029686	5.5123E-05
Burin E 1	Bonavista Bay N 2	0.002801585	5.59498E-05
Burin W / S Coast	Bonavista Bay N 2	0.002975071	5.43529E-05
Admix Eur. / Ind. 3	Bonavista Bay N 2	0.003658941	9.46767E-05
Avalon Pen.	Bonavista Bay N 2	0.002477993	4.66311E-05
Avalon S	Bonavista Bay N 2	0.003905814	9.05908E-05
Avalon N	Bonavista Bay N 2	0.002020186	4.00468E-05
Admix Eur. / Ind. 2	Bonavista Bay N 2	0.00200837	8.68649E-05
Admix Eur. / Ind. 1	Bonavista Bay N 2	0.013086603	0.000324208
Trinity Bay SE	Bonavista Bay N 2	0.00356645	6.46504E-05
Trinity Bay S&W	Bonavista Bay N 2	0.004017122	7.21286E-05
Conception Bay W	Bonavista Bay N 2	0.003561929	5.75323E-05
Conception Bay S 2	Bonavista Bay N 2	0.003859869	6.78743E-05
Bonavista Bay S	Bonavista Bay N 2	0.002220839	5.03965E-05
Conception Bay S 1	Bonavista Bay N 1	0.000661615	3.11398E-05
Bay de Verde Pen.	Bonavista Bay N 1	0.000651858	3.94308E-05
Trinity Bay N&W	Bonavista Bay N 1	0.002035271	6.76015E-05
Notre Dame Bay E	Bonavista Bay N 1	0.000867091	3.76039E-05
Admix NL	Bonavista Bay N 1	0.000423465	2.98457E-05
Burin E 2	Bonavista Bay N 1	0.001520358	4.39401E-05
Burin E 1	Bonavista Bay N 1	0.00136028	4.6163E-05
Burin W / S Coast	Bonavista Bay N 1	0.001540858	4.15337E-05
Admix Eur. / Ind. 3	Bonavista Bay N 1	0.002332339	8.3798E-05
Avalon Pen.	Bonavista Bay N 1	0.00091471	3.36307E-05
Avalon S	Bonavista Bay N 1	0.002357603	8.15101E-05
Avalon N	Bonavista Bay N 1	0.000556628	2.76618E-05
Admix Eur. / Ind. 2	Bonavista Bay N 1	0.000656449	7.87524E-05
Admix Eur. / Ind. 1	Bonavista Bay N 1	0.011837611	0.000328556
Trinity Bay SE	Bonavista Bay N 1	0.002196583	5.52326E-05
Trinity Bay S&W	Bonavista Bay N 1	0.002483319	6.0937E-05
Conception Bay W	Bonavista Bay N 1	0.002083281	4.78205E-05
Conception Bay S 2	Bonavista Bay N 1	0.002186787	5.54651E-05
Bonavista Bay S	Bonavista Bay N 1	0.001105038	4.04523E-05
Bay de Verde Pen.	Conception Bay S 1	0.000552067	2.80977E-05
Trinity Bay N&W	Conception Bay S 1	0.00207044	5.57691E-05
Notre Dame Bay E	Conception Bay S 1	0.000957192	2.77123E-05
Admix NL	Conception Bay S 1	0.000455994	1.89928E-05
Burin E 2	Conception Bay S 1	0.001674803	3.46508E-05
Burin E 1	Conception Bay S 1	0.001544316	3.6279E-05
Burin W / S Coast	Conception Bay S 1	0.001695804	3.18882E-05
Admix Eur. / Ind. 3	Conception Bay S 1	0.002450928	7.61751E-05
Avalon Pen.	Conception Bay S 1	0.000981681	2.34897E-05
Avalon S	Conception Bay S 1	0.002486749	7.00226E-05
Avalon N	Conception Bay S 1	0.000552053	1.67974E-05
Admix Eur. / Ind. 2	Conception Bay S 1	0.000530867	6.82621E-05
Admix Eur. / Ind. 1	Conception Bay S 1	0.011519132	0.000314642
Trinity Bay SE	Conception Bay S 1	0.00173969	4.25541E-05
Trinity Bay S&W	Conception Bay S 1	0.002292904	5.15536E-05
Conception Bay W	Conception Bay S 1	0.00131572	3.2918E-05
Conception Bay S 2	Conception Bay S 1	0.000684749	3.57512E-05
Bonavista Bay S	Conception Bay S 1	0.001338899	3.09579E-05
Trinity Bay N&W	Bay de Verde Pen.	0.000969195	5.8152E-05
Notre Dame Bay E	Bay de Verde Pen.	0.000850941	3.32387E-05
Admix NL	Bay de Verde Pen.	0.000336751	2.62259E-05
Burin E 2	Bay de Verde Pen.	0.001417706	4.00844E-05
Burin E 1	Bay de Verde Pen.	0.001337634	4.22687E-05
Burin W / S Coast	Bay de Verde Pen.	0.001419311	3.80297E-05
Admix Eur. / Ind. 3	Bay de Verde Pen.	0.00238408	8.4474E-05
Avalon Pen.	Bay de Verde Pen.	0.000842755	3.0794E-05
Avalon S	Bay de Verde Pen.	0.002358877	7.66176E-05
Avalon N	Bay de Verde Pen.	0.000414537	2.40788E-05
Admix Eur. / Ind. 2	Bay de Verde Pen.	0.000479467	7.5692E-05
Admix Eur. / Ind. 1	Bay de Verde Pen.	0.011691734	0.000322128
Trinity Bay SE	Bay de Verde Pen.	0.001216513	4.72376E-05
Trinity Bay S&W	Bay de Verde Pen.	0.001812365	5.54049E-05
Conception Bay W	Bay de Verde Pen.	0.001660609	4.1864E-05
Conception Bay S 2	Bay de Verde Pen.	0.002110541	5.33111E-05
Bonavista Bay S	Bay de Verde Pen.	0.001063887	3.67046E-05
Notre Dame Bay E	Trinity Bay N&W	0.00214898	5.89443E-05
Admix NL	Trinity Bay N&W	0.001685178	5.36409E-05
Burin E 2	Trinity Bay N&W	0.002795495	6.79662E-05
Burin E 1	Trinity Bay N&W	0.002628433	6.72084E-05
Burin W / S Coast	Trinity Bay N&W	0.002786107	6.17429E-05
Admix Eur. / Ind. 3	Trinity Bay N&W	0.003745807	0.000105691
Avalon Pen.	Trinity Bay N&W	0.002353584	5.72192E-05
Avalon S	Trinity Bay N&W	0.003960449	0.000102923
Avalon N	Trinity Bay N&W	0.001811911	4.99597E-05
Admix Eur. / Ind. 2	Trinity Bay N&W	0.001973107	0.000102507
Admix Eur. / Ind. 1	Trinity Bay N&W	0.012741722	0.000336763
Trinity Bay SE	Trinity Bay N&W	0.002596164	7.26045E-05
Trinity Bay S&W	Trinity Bay N&W	0.002726408	8.02563E-05
Conception Bay W	Trinity Bay N&W	0.003330572	7.16253E-05
Conception Bay S 2	Trinity Bay N&W	0.003821025	7.70647E-05
Bonavista Bay S	Trinity Bay N&W	0.002101539	5.97346E-05
Admix NL	Notre Dame Bay E	0.000630124	2.35476E-05
Burin E 2	Notre Dame Bay E	0.001828795	3.81282E-05
Burin E 1	Notre Dame Bay E	0.001773321	4.04952E-05
Burin W / S Coast	Notre Dame Bay E	0.001806525	3.64825E-05
Admix Eur. / Ind. 3	Notre Dame Bay E	0.002592858	7.91267E-05
Avalon Pen.	Notre Dame Bay E	0.001281208	3.04438E-05
Avalon S	Notre Dame Bay E	0.002818401	7.56271E-05
Avalon N	Notre Dame Bay E	0.000806965	2.18779E-05
Admix Eur. / Ind. 2	Notre Dame Bay E	0.00096774	7.30864E-05
Admix Eur. / Ind. 1	Notre Dame Bay E	0.011939715	0.000324037
Trinity Bay SE	Notre Dame Bay E	0.002403304	4.76088E-05
Trinity Bay S&W	Notre Dame Bay E	0.002834486	5.42472E-05
Conception Bay W	Notre Dame Bay E	0.002290847	4.2734E-05
Conception Bay S 2	Notre Dame Bay E	0.002573456	5.12355E-05
Bonavista Bay S	Notre Dame Bay E	0.001363126	3.51647E-05
Burin E 2	Admix NL	0.001050948	3.03815E-05
Burin E 1	Admix NL	0.00103028	3.25644E-05
Burin W / S Coast	Admix NL	0.0011163	2.76031E-05
Admix Eur. / Ind. 3	Admix NL	0.00165017	7.05848E-05
Avalon Pen.	Admix NL	0.00050893	1.94145E-05
Avalon S	Admix NL	0.00203095	6.60815E-05
Avalon N	Admix NL	0.000163387	1.29231E-05
Admix Eur. / Ind. 2	Admix NL	0.000336775	6.61312E-05
Admix Eur. / Ind. 1	Admix NL	0.011081588	0.000311826
Trinity Bay SE	Admix NL	0.00179839	4.16319E-05
Trinity Bay S&W	Admix NL	0.002230471	4.97634E-05
Conception Bay W	Admix NL	0.001698622	3.34613E-05
Conception Bay S 2	Admix NL	0.002027045	4.3857E-05
Bonavista Bay S	Admix NL	0.000994162	2.84485E-05
Burin E 1	Burin E 2	0.001324134	4.33888E-05
Burin W / S Coast	Burin E 2	0.00174887	3.97407E-05
Admix Eur. / Ind. 3	Burin E 2	0.002759038	8.30993E-05
Avalon Pen.	Burin E 2	0.001118072	3.20275E-05
Avalon S	Burin E 2	0.002593719	7.8606E-05
Avalon N	Burin E 2	0.001002222	2.72516E-05
Admix Eur. / Ind. 2	Burin E 2	0.001680525	7.94937E-05
Admix Eur. / Ind. 1	Burin E 2	0.012460624	0.000326253
Trinity Bay SE	Burin E 2	0.002919567	5.44257E-05
Trinity Bay S&W	Burin E 2	0.003422778	6.14175E-05
Conception Bay W	Burin E 2	0.003062863	4.89477E-05
Conception Bay S 2	Burin E 2	0.003395747	5.77103E-05
Bonavista Bay S	Burin E 2	0.002161158	4.39888E-05
Burin W / S Coast	Burin E 1	0.001726481	4.25391E-05
Admix Eur. / Ind. 3	Burin E 1	0.002934808	9.06209E-05
Avalon Pen.	Burin E 1	0.001595216	3.82111E-05
Avalon S	Burin E 1	0.002906107	8.04523E-05
Avalon N	Burin E 1	0.0012343	3.0692E-05
Admix Eur. / Ind. 2	Burin E 1	0.001542735	8.04411E-05
Admix Eur. / Ind. 1	Burin E 1	0.012384903	0.000327863
Trinity Bay SE	Burin E 1	0.002504488	5.73499E-05
Trinity Bay S&W	Burin E 1	0.003167623	6.37778E-05
Conception Bay W	Burin E 1	0.002799136	5.02763E-05
Conception Bay S 2	Burin E 1	0.003156257	5.96045E-05
Bonavista Bay S	Burin E 1	0.002086142	4.49844E-05
Admix Eur. / Ind. 3	Burin W / S Coast	0.00279881	8.15114E-05
Avalon Pen.	Burin W / S Coast	0.001648279	3.25394E-05
Avalon S	Burin W / S Coast	0.002975045	7.60939E-05
Avalon N	Burin W / S Coast	0.001304574	2.60043E-05
Admix Eur. / Ind. 2	Burin W / S Coast	0.001667634	7.72263E-05
Admix Eur. / Ind. 1	Burin W / S Coast	0.01219194	0.000321739
Trinity Bay SE	Burin W / S Coast	0.002915694	5.40456E-05
Trinity Bay S&W	Burin W / S Coast	0.003378761	5.96662E-05
Conception Bay W	Burin W / S Coast	0.002942158	4.60299E-05
Conception Bay S 2	Burin W / S Coast	0.003398469	5.42828E-05
Bonavista Bay S	Burin W / S Coast	0.002105299	3.85537E-05
Avalon Pen.	Admix Eur. / Ind. 3	0.002295907	7.7325E-05
Avalon S	Admix Eur. / Ind. 3	0.003885699	0.000116069
Avalon N	Admix Eur. / Ind. 3	0.002003213	6.90586E-05
Admix Eur. / Ind. 2	Admix Eur. / Ind. 3	0.00196524	0.000119332
Admix Eur. / Ind. 1	Admix Eur. / Ind. 3	0.01012076	0.000331494
Trinity Bay SE	Admix Eur. / Ind. 3	0.003868144	9.49716E-05
Trinity Bay S&W	Admix Eur. / Ind. 3	0.004330909	0.000102178
Conception Bay W	Admix Eur. / Ind. 3	0.003736063	8.96241E-05
Conception Bay S 2	Admix Eur. / Ind. 3	0.004305244	9.99225E-05
Bonavista Bay S	Admix Eur. / Ind. 3	0.003030616	8.35925E-05
Avalon S	Avalon Pen.	0.001796349	6.80244E-05
Avalon N	Avalon Pen.	0.000211236	1.56089E-05
Admix Eur. / Ind. 2	Avalon Pen.	0.00104184	7.02714E-05
Admix Eur. / Ind. 1	Avalon Pen.	0.011751669	0.000315582
Trinity Bay SE	Avalon Pen.	0.002468112	4.6778E-05
Trinity Bay S&W	Avalon Pen.	0.002912717	5.48654E-05
Conception Bay W	Avalon Pen.	0.002402236	4.04219E-05
Conception Bay S 2	Avalon Pen.	0.002714197	4.7844E-05
Bonavista Bay S	Avalon Pen.	0.001606125	3.25516E-05
Avalon N	Avalon S	0.00171432	6.13477E-05
Admix Eur. / Ind. 2	Avalon S	0.002550202	0.000115117
Admix Eur. / Ind. 1	Avalon S	0.013156571	0.000351423
Trinity Bay SE	Avalon S	0.004003802	9.16933E-05
Trinity Bay S&W	Avalon S	0.004378398	9.91509E-05
Conception Bay W	Avalon S	0.003970491	8.57099E-05
Conception Bay S 2	Avalon S	0.004283198	8.98003E-05
Bonavista Bay S	Avalon S	0.003159734	7.94455E-05
Admix Eur. / Ind. 2	Avalon N	0.000591243	6.17326E-05
Admix Eur. / Ind. 1	Avalon N	0.011435341	0.000314965
Trinity Bay SE	Avalon N	0.001997762	4.05746E-05
Trinity Bay S&W	Avalon N	0.002416819	4.80641E-05
Conception Bay W	Avalon N	0.001937964	3.30086E-05
Conception Bay S 2	Avalon N	0.002211241	4.25452E-05
Bonavista Bay S	Avalon N	0.001091139	2.5992E-05
Admix Eur. / Ind. 1	Admix Eur. / Ind. 2	0.009034073	0.000335993
Trinity Bay SE	Admix Eur. / Ind. 2	0.001849732	8.97812E-05
Trinity Bay S&W	Admix Eur. / Ind. 2	0.00243745	9.94936E-05
Conception Bay W	Admix Eur. / Ind. 2	0.001697815	7.98999E-05
Conception Bay S 2	Admix Eur. / Ind. 2	0.001565751	8.72965E-05
Bonavista Bay S	Admix Eur. / Ind. 2	0.001086393	7.41363E-05
Trinity Bay SE	Admix Eur. / Ind. 1	0.012888468	0.000329656
Trinity Bay S&W	Admix Eur. / Ind. 1	0.013380505	0.000339264
Conception Bay W	Admix Eur. / Ind. 1	0.012670765	0.000324391
Conception Bay S 2	Admix Eur. / Ind. 1	0.013109026	0.000330165
Bonavista Bay S	Admix Eur. / Ind. 1	0.012341294	0.000321076
Trinity Bay S&W	Trinity Bay SE	0.003146847	6.9309E-05
Conception Bay W	Trinity Bay SE	0.002734485	5.45044E-05
Conception Bay S 2	Trinity Bay SE	0.003042357	6.41403E-05
Bonavista Bay S	Trinity Bay SE	0.002613966	5.27336E-05
Conception Bay W	Trinity Bay S&W	0.003387872	6.37542E-05
Conception Bay S 2	Trinity Bay S&W	0.003683023	7.37634E-05
Bonavista Bay S	Trinity Bay S&W	0.002981324	5.79086E-05
Conception Bay S 2	Conception Bay W	0.002437606	5.22607E-05
Bonavista Bay S	Conception Bay W	0.002635447	4.42518E-05
Bonavista Bay S	Conception Bay S 2	0.002988633	5.39649E-05
