# Supplementary material for: The Newfoundland and Labrador mosaic founder population descends from an Irish and British diaspora from 300 years ago
Source: Commun Biol. 2023 Apr 28;6:469. doi: 10.1038/s42003-023-04844-9 (PMC10147672; doi:10.1038/s42003-023-04844-9)
Supplement: Supplementary file 6 — Supplementary Data 3 [file 42003_2023_4844_MOESM6_ESM.csv]

NL_cluster	IreBrit_cluster	Contribution
Trinity Bay SE	Corn. & Devon	0.189301338
Trinity Bay SE	S&W England	0.479630738
Trinity Bay SE	East Anglia	0.06945614
Trinity Bay SE	Midlands	0.05666457
Trinity Bay SE	Marches	0.023253953
Trinity Bay SE	S Wales	0.010776307
Trinity Bay SE	N Wales	0.004427109
Trinity Bay SE	NE England	0.011724782
Trinity Bay SE	NW England	0.006898509
Trinity Bay SE	NE Scotland	0.004669386
Trinity Bay SE	NE Ire & SW Sco	0.001013876
Trinity Bay SE	N Kerry	0.020412595
Trinity Bay SE	NW Munster	0.031226658
Trinity Bay SE	Clare	0
Trinity Bay SE	SW Ireland 1	0.012501368
Trinity Bay SE	SW Ireland 2	0.04354747
Trinity Bay SE	W Leinster	9.31e-4
Trinity Bay SE	Leinster	0
Trinity Bay SE	SE Leinster	0.013414564
Trinity Bay SE	SW Leinster	0
Trinity Bay SE	Connacht	0.003626547
Trinity Bay SE	NW Ulster	0.002213775
Trinity Bay SE	N Leinster	0.014309585
Trinity Bay S&W	Corn. & Devon	0.166251926
Trinity Bay S&W	S&W England	0.506398587
Trinity Bay S&W	East Anglia	0.0490573
Trinity Bay S&W	Midlands	0.068168782
Trinity Bay S&W	Marches	0.022366231
Trinity Bay S&W	S Wales	0.009125108
Trinity Bay S&W	N Wales	0.009543527
Trinity Bay S&W	NE England	0.012303258
Trinity Bay S&W	NW England	0.014448192
Trinity Bay S&W	NE Scotland	0.006329916
Trinity Bay S&W	NE Ire & SW Sco	0.004772771
Trinity Bay S&W	N Kerry	0.018930008
Trinity Bay S&W	NW Munster	0.018617744
Trinity Bay S&W	Clare	0.00161493
Trinity Bay S&W	SW Ireland 1	0.009799589
Trinity Bay S&W	SW Ireland 2	0.030861494
Trinity Bay S&W	W Leinster	0.001868236
Trinity Bay S&W	Leinster	0
Trinity Bay S&W	SE Leinster	0.029484327
Trinity Bay S&W	SW Leinster	0
Trinity Bay S&W	Connacht	0.005761674
Trinity Bay S&W	NW Ulster	0.006027893
Trinity Bay S&W	N Leinster	0.008268505
Conception Bay W	Corn. & Devon	0.167836214
Conception Bay W	S&W England	0.377078611
Conception Bay W	East Anglia	0.09422034
Conception Bay W	Midlands	0.081659237
Conception Bay W	Marches	0.03272695
Conception Bay W	S Wales	0.013091539
Conception Bay W	N Wales	0.004788684
Conception Bay W	NE England	0.015322852
Conception Bay W	NW England	0.008808573
Conception Bay W	NE Scotland	0.005949158
Conception Bay W	NE Ire & SW Sco	0.003445233
Conception Bay W	N Kerry	0.016285061
Conception Bay W	NW Munster	0.041912721
Conception Bay W	Clare	0.005789667
Conception Bay W	SW Ireland 1	0.0047073
Conception Bay W	SW Ireland 2	0.06470237
Conception Bay W	W Leinster	2.93e-4
Conception Bay W	Leinster	0
Conception Bay W	SE Leinster	0.028636823
Conception Bay W	SW Leinster	0.001505662
Conception Bay W	Connacht	0.012921693
Conception Bay W	NW Ulster	0.003056282
Conception Bay W	N Leinster	0.015261791
Conception Bay S 2	Corn. & Devon	0.183825101
Conception Bay S 2	S&W England	0.395851018
Conception Bay S 2	East Anglia	0.042160006
Conception Bay S 2	Midlands	0.110892658
Conception Bay S 2	Marches	0.035934146
Conception Bay S 2	S Wales	0.017800955
Conception Bay S 2	N Wales	0.010763776
Conception Bay S 2	NE England	0.015893511
Conception Bay S 2	NW England	0.012163262
Conception Bay S 2	NE Scotland	0.005570617
Conception Bay S 2	NE Ire & SW Sco	0.007310119
Conception Bay S 2	N Kerry	0.00479099
Conception Bay S 2	NW Munster	0.022586821
Conception Bay S 2	Clare	3.09e-4
Conception Bay S 2	SW Ireland 1	0.006206047
Conception Bay S 2	SW Ireland 2	0.060514823
Conception Bay S 2	W Leinster	0
Conception Bay S 2	Leinster	0.004130029
Conception Bay S 2	SE Leinster	0.041462325
Conception Bay S 2	SW Leinster	0
Conception Bay S 2	Connacht	0.009632619
Conception Bay S 2	NW Ulster	0.005810041
Conception Bay S 2	N Leinster	0.006391924
Bonavista Bay S	Corn. & Devon	0.127558484
Bonavista Bay S	S&W England	0.529684816
Bonavista Bay S	East Anglia	0.045047103
Bonavista Bay S	Midlands	0.098112088
Bonavista Bay S	Marches	0.016069968
Bonavista Bay S	S Wales	0.008499675
Bonavista Bay S	N Wales	0.004240173
Bonavista Bay S	NE England	0.010385161
Bonavista Bay S	NW England	0.005833093
Bonavista Bay S	NE Scotland	0.005905883
Bonavista Bay S	NE Ire & SW Sco	0.003330753
Bonavista Bay S	N Kerry	0.010595843
Bonavista Bay S	NW Munster	0.029643861
Bonavista Bay S	Clare	0.002752167
Bonavista Bay S	SW Ireland 1	0.009609489
Bonavista Bay S	SW Ireland 2	0.022150457
Bonavista Bay S	W Leinster	5.28e-4
Bonavista Bay S	Leinster	1.75e-5
Bonavista Bay S	SE Leinster	0.034390751
Bonavista Bay S	SW Leinster	6.74e-4
Bonavista Bay S	Connacht	0.010534886
Bonavista Bay S	NW Ulster	0.007717158
Bonavista Bay S	N Leinster	0.016718664
Bonavista Bay N 2	Corn. & Devon	0.155405722
Bonavista Bay N 2	S&W England	0.548689074
Bonavista Bay N 2	East Anglia	0.061023335
Bonavista Bay N 2	Midlands	0.082347982
Bonavista Bay N 2	Marches	0.011423662
Bonavista Bay N 2	S Wales	0.007617296
Bonavista Bay N 2	N Wales	0.007458783
Bonavista Bay N 2	NE England	0.014208642
Bonavista Bay N 2	NW England	0.010361991
Bonavista Bay N 2	NE Scotland	0.010135831999999999
Bonavista Bay N 2	NE Ire & SW Sco	0.006337512
Bonavista Bay N 2	N Kerry	0.015970887
Bonavista Bay N 2	NW Munster	0.014884715
Bonavista Bay N 2	Clare	0.004134814
Bonavista Bay N 2	SW Ireland 1	0.003110064
Bonavista Bay N 2	SW Ireland 2	0.013143338
Bonavista Bay N 2	W Leinster	0.001638551
Bonavista Bay N 2	Leinster	0
Bonavista Bay N 2	SE Leinster	0.017656886
Bonavista Bay N 2	SW Leinster	0
Bonavista Bay N 2	Connacht	0.001382473
Bonavista Bay N 2	NW Ulster	0.004159061
Bonavista Bay N 2	N Leinster	0.008909381
Bonavista Bay N 1	Corn. & Devon	0.120026939
Bonavista Bay N 1	S&W England	0.450016124
Bonavista Bay N 1	East Anglia	0.044560683
Bonavista Bay N 1	Midlands	0.073515449
Bonavista Bay N 1	Marches	0.018496823
Bonavista Bay N 1	S Wales	0.006494425
Bonavista Bay N 1	N Wales	0.006314477
Bonavista Bay N 1	NE England	0.008139487
Bonavista Bay N 1	NW England	0.00714196
Bonavista Bay N 1	NE Scotland	0.015360506
Bonavista Bay N 1	NE Ire & SW Sco	0.01238395
Bonavista Bay N 1	N Kerry	0.019740308
Bonavista Bay N 1	NW Munster	0.069649651
Bonavista Bay N 1	Clare	0.008497181
Bonavista Bay N 1	SW Ireland 1	0.009340041
Bonavista Bay N 1	SW Ireland 2	0.047302687
Bonavista Bay N 1	W Leinster	2.26e-5
Bonavista Bay N 1	Leinster	0.001366951
Bonavista Bay N 1	SE Leinster	0.047401235
Bonavista Bay N 1	SW Leinster	0.004947468
Bonavista Bay N 1	Connacht	0.009825108
Bonavista Bay N 1	NW Ulster	0.011477716
Bonavista Bay N 1	N Leinster	0.007978235
Conception Bay S 1	Corn. & Devon	0.145667178
Conception Bay S 1	S&W England	0.347093558
Conception Bay S 1	East Anglia	0.045932036
Conception Bay S 1	Midlands	0.070616091
Conception Bay S 1	Marches	0.028346078
Conception Bay S 1	S Wales	0.011753171
Conception Bay S 1	N Wales	0.006095994
Conception Bay S 1	NE England	0.007500298
Conception Bay S 1	NW England	0.006952068
Conception Bay S 1	NE Scotland	0.00800362
Conception Bay S 1	NE Ire & SW Sco	0.010697822
Conception Bay S 1	N Kerry	0.030410177
Conception Bay S 1	NW Munster	0.071874742
Conception Bay S 1	Clare	0.006370349
Conception Bay S 1	SW Ireland 1	0.015870995
Conception Bay S 1	SW Ireland 2	0.068331053
Conception Bay S 1	W Leinster	0.008378439
Conception Bay S 1	Leinster	0.005758725
Conception Bay S 1	SE Leinster	0.079407402
Conception Bay S 1	SW Leinster	0.001026352
Conception Bay S 1	Connacht	0.007256859
Conception Bay S 1	NW Ulster	0.005620084
Conception Bay S 1	N Leinster	0.011036911
Bay de Verde Pen.	Corn. & Devon	0.112517908
Bay de Verde Pen.	S&W England	0.452770475
Bay de Verde Pen.	East Anglia	0.052875518
Bay de Verde Pen.	Midlands	0.064105363
Bay de Verde Pen.	Marches	0.014080727
Bay de Verde Pen.	S Wales	0.008052224
Bay de Verde Pen.	N Wales	0.00620003
Bay de Verde Pen.	NE England	0.005678377
Bay de Verde Pen.	NW England	0.010669934
Bay de Verde Pen.	NE Scotland	0.008035408
Bay de Verde Pen.	NE Ire & SW Sco	0.009817371
Bay de Verde Pen.	N Kerry	0.029485267
Bay de Verde Pen.	NW Munster	0.042327402
Bay de Verde Pen.	Clare	0.005109839
Bay de Verde Pen.	SW Ireland 1	0.007754833
Bay de Verde Pen.	SW Ireland 2	0.071755332
Bay de Verde Pen.	W Leinster	0.003312741
Bay de Verde Pen.	Leinster	0.002009931
Bay de Verde Pen.	SE Leinster	0.070984998
Bay de Verde Pen.	SW Leinster	0
Bay de Verde Pen.	Connacht	0.009127436
Bay de Verde Pen.	NW Ulster	0.004798199
Bay de Verde Pen.	N Leinster	0.008530689
Trinity Bay N&W	Corn. & Devon	0.133626509
Trinity Bay N&W	S&W England	0.594009721
Trinity Bay N&W	East Anglia	0.049974463
Trinity Bay N&W	Midlands	0.050515621
Trinity Bay N&W	Marches	0.025375685
Trinity Bay N&W	S Wales	9.36e-4
Trinity Bay N&W	N Wales	0.003693948
Trinity Bay N&W	NE England	0.00953628
Trinity Bay N&W	NW England	0.012601242
Trinity Bay N&W	NE Scotland	0.007701359
Trinity Bay N&W	NE Ire & SW Sco	5.31e-4
Trinity Bay N&W	N Kerry	0.013441887
Trinity Bay N&W	NW Munster	0.021862497
Trinity Bay N&W	Clare	3.28e-4
Trinity Bay N&W	SW Ireland 1	0.008226203
Trinity Bay N&W	SW Ireland 2	0.03433712
Trinity Bay N&W	W Leinster	5.72e-5
Trinity Bay N&W	Leinster	0.001042843
Trinity Bay N&W	SE Leinster	0.014529332
Trinity Bay N&W	SW Leinster	0
Trinity Bay N&W	Connacht	0.005081595
Trinity Bay N&W	NW Ulster	0.001766782
Trinity Bay N&W	N Leinster	0.010824837
Notre Dame Bay E	Corn. & Devon	0.144387431
Notre Dame Bay E	S&W England	0.568485708
Notre Dame Bay E	East Anglia	0.034880624
Notre Dame Bay E	Midlands	0.073189953
Notre Dame Bay E	Marches	0.015354195
Notre Dame Bay E	S Wales	0.003978449
Notre Dame Bay E	N Wales	0.003456726
Notre Dame Bay E	NE England	0.011004818
Notre Dame Bay E	NW England	0.010415298
Notre Dame Bay E	NE Scotland	0.004865658
Notre Dame Bay E	NE Ire & SW Sco	0.004910111
Notre Dame Bay E	N Kerry	0.007465872
Notre Dame Bay E	NW Munster	0.024130066
Notre Dame Bay E	Clare	0.004212945
Notre Dame Bay E	SW Ireland 1	0.004807365
Notre Dame Bay E	SW Ireland 2	0.036075999
Notre Dame Bay E	W Leinster	9.44e-4
Notre Dame Bay E	Leinster	0.002464248
Notre Dame Bay E	SE Leinster	0.025336886
Notre Dame Bay E	SW Leinster	7.47e-4
Notre Dame Bay E	Connacht	0.008631322
Notre Dame Bay E	NW Ulster	0.005811304
Notre Dame Bay E	N Leinster	0.004444071
Admix NL	Corn. & Devon	0.110500143
Admix NL	S&W England	0.299537297
Admix NL	East Anglia	0.055242216
Admix NL	Midlands	0.099688042
Admix NL	Marches	0.015115725
Admix NL	S Wales	0.006979379
Admix NL	N Wales	0.009229879
Admix NL	NE England	0.02803571
Admix NL	NW England	0.022500542
Admix NL	NE Scotland	0.02343126
Admix NL	NE Ire & SW Sco	0.047690903
Admix NL	N Kerry	0.020345842
Admix NL	NW Munster	0.047459383
Admix NL	Clare	0.003583918
Admix NL	SW Ireland 1	0.009823347
Admix NL	SW Ireland 2	0.063466166
Admix NL	W Leinster	0.007516355
Admix NL	Leinster	0.001728105
Admix NL	SE Leinster	0.071439652
Admix NL	SW Leinster	0.004626715
Admix NL	Connacht	0.011570237
Admix NL	NW Ulster	0.016117142
Admix NL	N Leinster	0.02437204
Burin E 2	Corn. & Devon	0.083839227
Burin E 2	S&W England	0.138733529
Burin E 2	East Anglia	0.029491303
Burin E 2	Midlands	0.032305351
Burin E 2	Marches	0.01543704
Burin E 2	S Wales	0.008954317
Burin E 2	N Wales	0.004212822
Burin E 2	NE England	0.007797335
Burin E 2	NW England	0.007334372
Burin E 2	NE Scotland	0.010141284
Burin E 2	NE Ire & SW Sco	0.006558545
Burin E 2	N Kerry	0.069628899
Burin E 2	NW Munster	0.184662899
Burin E 2	Clare	0.020779287
Burin E 2	SW Ireland 1	0.032276287
Burin E 2	SW Ireland 2	0.085061545
Burin E 2	W Leinster	0.011637434
Burin E 2	Leinster	0.012058268
Burin E 2	SE Leinster	0.218852319
Burin E 2	SW Leinster	0.012386566
Burin E 2	Connacht	0.003361737
Burin E 2	NW Ulster	0.003051599
Burin E 2	N Leinster	0.001438036
Burin E 1	Corn. & Devon	0.162772653
Burin E 1	S&W England	0.423363461
Burin E 1	East Anglia	0.050435817
Burin E 1	Midlands	0.057853047
Burin E 1	Marches	0.0071260510000000004
Burin E 1	S Wales	0.009860682
Burin E 1	N Wales	0.005674776
Burin E 1	NE England	0.01764434
Burin E 1	NW England	0.011197454
Burin E 1	NE Scotland	0.005669523
Burin E 1	NE Ire & SW Sco	0.004062701
Burin E 1	N Kerry	0.015318342
Burin E 1	NW Munster	0.045510568
Burin E 1	Clare	0.012100578
Burin E 1	SW Ireland 1	0.00998921
Burin E 1	SW Ireland 2	0.056040028
Burin E 1	W Leinster	0.015371619
Burin E 1	Leinster	0.001287862
Burin E 1	SE Leinster	0.060339978
Burin E 1	SW Leinster	0
Burin E 1	Connacht	0.008036951
Burin E 1	NW Ulster	0.008489672
Burin E 1	N Leinster	0.011854688
Burin W / S Coast	Corn. & Devon	0.168502876
Burin W / S Coast	S&W England	0.41658105
Burin W / S Coast	East Anglia	0.051001185
Burin W / S Coast	Midlands	0.059888026
Burin W / S Coast	Marches	0.023963821
Burin W / S Coast	S Wales	0.00763501
Burin W / S Coast	N Wales	0.005858595
Burin W / S Coast	NE England	0.010810978
Burin W / S Coast	NW England	0.010898208
Burin W / S Coast	NE Scotland	0.01155333
Burin W / S Coast	NE Ire & SW Sco	0.013602871
Burin W / S Coast	N Kerry	0.016839048
Burin W / S Coast	NW Munster	0.040842944
Burin W / S Coast	Clare	0.00644431
Burin W / S Coast	SW Ireland 1	0.006428852
Burin W / S Coast	SW Ireland 2	0.040209706
Burin W / S Coast	W Leinster	0.006479606
Burin W / S Coast	Leinster	0.001359404
Burin W / S Coast	SE Leinster	0.051352357
Burin W / S Coast	SW Leinster	2.75e-5
Burin W / S Coast	Connacht	0.014037257
Burin W / S Coast	NW Ulster	0.008366332
Burin W / S Coast	N Leinster	0.027316738
Avalon Pen.	Corn. & Devon	0.040675757
Avalon Pen.	S&W England	0.048192617
Avalon Pen.	East Anglia	0.011792957
Avalon Pen.	Midlands	0.020432189
Avalon Pen.	Marches	0.005669454
Avalon Pen.	S Wales	0.008860657
Avalon Pen.	N Wales	0.003895468
Avalon Pen.	NE England	0.009023711
Avalon Pen.	NW England	0.003271114
Avalon Pen.	NE Scotland	0.002523533
Avalon Pen.	NE Ire & SW Sco	0.003501347
Avalon Pen.	N Kerry	0.097008907
Avalon Pen.	NW Munster	0.244795325
Avalon Pen.	Clare	0.01514679
Avalon Pen.	SW Ireland 1	0.035724463
Avalon Pen.	SW Ireland 2	0.084274743
Avalon Pen.	W Leinster	0.01133288
Avalon Pen.	Leinster	0.003184255
Avalon Pen.	SE Leinster	0.333338768
Avalon Pen.	SW Leinster	0.007898061
Avalon Pen.	Connacht	0.002085414
Avalon Pen.	NW Ulster	0.001990045
Avalon Pen.	N Leinster	0.005381544
Avalon S	Corn. & Devon	0.0640046
Avalon S	S&W England	0.080845885
Avalon S	East Anglia	0.022405324
Avalon S	Midlands	0.014771612
Avalon S	Marches	0.007208664
Avalon S	S Wales	0.010391329
Avalon S	N Wales	9.1e-4
Avalon S	NE England	0.016628228
Avalon S	NW England	0.007346124
Avalon S	NE Scotland	0.003913153
Avalon S	NE Ire & SW Sco	0.005159758
Avalon S	N Kerry	0.090859
Avalon S	NW Munster	0.193334727
Avalon S	Clare	0.035907617
Avalon S	SW Ireland 1	0.028857609
Avalon S	SW Ireland 2	0.110392966
Avalon S	W Leinster	0.046659776
Avalon S	Leinster	3.17e-4
Avalon S	SE Leinster	0.219685633
Avalon S	SW Leinster	0.017632176
Avalon S	Connacht	0.01223713
Avalon S	NW Ulster	0.004160751
Avalon S	N Leinster	0.00637122
Avalon N	Corn. & Devon	0.067402582
Avalon N	S&W England	0.11354824
Avalon N	East Anglia	0.031212183
Avalon N	Midlands	0.045579177
Avalon N	Marches	0.013618955
Avalon N	S Wales	0.011834236
Avalon N	N Wales	0.005082403
Avalon N	NE England	0.012454993
Avalon N	NW England	0.014188704
Avalon N	NE Scotland	0.015076434
Avalon N	NE Ire & SW Sco	0.032536307
Avalon N	N Kerry	0.072741331
Avalon N	NW Munster	0.171140604
Avalon N	Clare	0.014262645
Avalon N	SW Ireland 1	0.021748303
Avalon N	SW Ireland 2	0.088643816
Avalon N	W Leinster	0.016037976
Avalon N	Leinster	0.004466864
Avalon N	SE Leinster	0.184848523
Avalon N	SW Leinster	0.010660842
Avalon N	Connacht	0.012750897
Avalon N	NW Ulster	0.024758101
Avalon N	N Leinster	0.015405884
