# Supplementary material for: The Newfoundland and Labrador mosaic founder population descends from an Irish and British diaspora from 300 years ago
Source: Commun Biol. 2023 Apr 28;6:469. doi: 10.1038/s42003-023-04844-9 (PMC10147672; doi:10.1038/s42003-023-04844-9)
Supplement: Supplementary file 7 — Supplementary Data 4 [file 42003_2023_4844_MOESM7_ESM.csv]

GEN	NE	LWR	UPR	Cluster
0	32800	27100	40700	Conception Bay S 1
1	26200	22300	32000	Conception Bay S 1
2	20400	17600	24600	Conception Bay S 1
3	15400	13400	18300	Conception Bay S 1
4	11200	9900	13100	Conception Bay S 1
5	7670	6940	8820	Conception Bay S 1
6	4950	4540	5500	Conception Bay S 1
7	2990	2660	3300	Conception Bay S 1
8	2240	1980	2560	Conception Bay S 1
9	1910	1740	2180	Conception Bay S 1
10	1900	1810	2070	Conception Bay S 1
11	2460	2210	2880	Conception Bay S 1
12	3710	3110	4350	Conception Bay S 1
13	5980	4970	7100	Conception Bay S 1
14	11800	9320	14600	Conception Bay S 1
15	62300	34300	125000	Conception Bay S 1
16	91600	48900	191000	Conception Bay S 1
17	127000	67000	270000	Conception Bay S 1
18	173000	89500	380000	Conception Bay S 1
19	235000	119000	535000	Conception Bay S 1
20	320000	157000	753000	Conception Bay S 1
21	433000	203000	1060000	Conception Bay S 1
22	587000	262000	1490000	Conception Bay S 1
23	794000	339000	2090000	Conception Bay S 1
24	1000000	418000	2640000	Conception Bay S 1
25	1220000	499000	3260000	Conception Bay S 1
26	1480000	593000	4030000	Conception Bay S 1
27	1800000	712000	4970000	Conception Bay S 1
28	2190000	856000	6130000	Conception Bay S 1
29	2660000	1030000	7560000	Conception Bay S 1
30	3230000	1230000	9330000	Conception Bay S 1
31	3920000	1360000	11500000	Conception Bay S 1
32	4540000	1490000	13300000	Conception Bay S 1
33	5160000	1520000	15200000	Conception Bay S 1
34	5870000	1610000	17300000	Conception Bay S 1
35	6670000	1720000	20400000	Conception Bay S 1
36	7570000	1830000	24100000	Conception Bay S 1
37	8610000	1940000	28500000	Conception Bay S 1
38	9780000	2050000	33700000	Conception Bay S 1
39	11100000	2170000	39800000	Conception Bay S 1
40	12200000	2260000	45400000	Conception Bay S 1
41	13400000	2360000	51500000	Conception Bay S 1
42	14600000	2500000	58500000	Conception Bay S 1
43	16000000	2490000	66300000	Conception Bay S 1
44	17400000	2350000	75200000	Conception Bay S 1
45	19000000	2200000	85300000	Conception Bay S 1
46	20800000	2060000	96800000	Conception Bay S 1
47	22700000	1910000	107000000	Conception Bay S 1
48	24300000	1770000	115000000	Conception Bay S 1
49	25900000	1620000	122000000	Conception Bay S 1
50	27600000	1520000	130000000	Conception Bay S 1
51	29400000	1410000	139000000	Conception Bay S 1
52	31300000	1310000	148000000	Conception Bay S 1
53	33300000	1220000	157000000	Conception Bay S 1
54	35500000	1130000	167000000	Conception Bay S 1
55	37800000	1050000	178000000	Conception Bay S 1
56	39800000	975000	186000000	Conception Bay S 1
57	41700000	902000	194000000	Conception Bay S 1
58	43800000	850000	206000000	Conception Bay S 1
59	45900000	802000	221000000	Conception Bay S 1
60	48100000	756000	236000000	Conception Bay S 1
61	50400000	712000	253000000	Conception Bay S 1
62	52900000	670000	271000000	Conception Bay S 1
63	55400000	631000	290000000	Conception Bay S 1
64	57600000	594000	307000000	Conception Bay S 1
65	59700000	558000	324000000	Conception Bay S 1
66	61900000	533000	342000000	Conception Bay S 1
67	64200000	510000	361000000	Conception Bay S 1
68	66600000	487000	382000000	Conception Bay S 1
69	69100000	465000	403000000	Conception Bay S 1
70	71600000	444000	426000000	Conception Bay S 1
71	74300000	424000	450000000	Conception Bay S 1
72	76600000	405000	472000000	Conception Bay S 1
73	78800000	386000	497000000	Conception Bay S 1
74	81100000	373000	523000000	Conception Bay S 1
75	83500000	360000	551000000	Conception Bay S 1
76	85900000	348000	579000000	Conception Bay S 1
77	88400000	336000	610000000	Conception Bay S 1
78	91000000	324000	642000000	Conception Bay S 1
79	93600000	313000	675000000	Conception Bay S 1
80	95900000	301000	705000000	Conception Bay S 1
81	98200000	290000	736000000	Conception Bay S 1
82	100000000	282000	769000000	Conception Bay S 1
83	103000000	274000	803000000	Conception Bay S 1
84	105000000	267000	839000000	Conception Bay S 1
85	108000000	259000	876000000	Conception Bay S 1
86	110000000	252000	915000000	Conception Bay S 1
87	113000000	245000	956000000	Conception Bay S 1
88	115000000	238000	994000000	Conception Bay S 1
89	117000000	231000	1030000000	Conception Bay S 1
90	119000000	226000	1080000000	Conception Bay S 1
91	122000000	221000	1120000000	Conception Bay S 1
92	124000000	216000	1160000000	Conception Bay S 1
93	126000000	212000	1210000000	Conception Bay S 1
94	129000000	207000	1260000000	Conception Bay S 1
95	131000000	203000	1310000000	Conception Bay S 1
96	133000000	198000	1350000000	Conception Bay S 1
97	135000000	193000	1400000000	Conception Bay S 1
98	137000000	189000	1450000000	Conception Bay S 1
99	139000000	186000	1500000000	Conception Bay S 1
100	142000000	183000	1550000000	Conception Bay S 1
101	144000000	179000	1600000000	Conception Bay S 1
102	146000000	176000	1650000000	Conception Bay S 1
103	148000000	162000	1710000000	Conception Bay S 1
104	150000000	146000	1810000000	Conception Bay S 1
105	152000000	131000	1940000000	Conception Bay S 1
106	154000000	117000	2080000000	Conception Bay S 1
107	156000000	103000	2220000000	Conception Bay S 1
108	158000000	91800	2380000000	Conception Bay S 1
109	160000000	81300	2550000000	Conception Bay S 1
110	162000000	72000	2720000000	Conception Bay S 1
111	165000000	63700	2910000000	Conception Bay S 1
112	166000000	56400	3080000000	Conception Bay S 1
113	168000000	49800	3250000000	Conception Bay S 1
114	169000000	45200	3420000000	Conception Bay S 1
115	171000000	41300	3600000000	Conception Bay S 1
116	172000000	37800	3790000000	Conception Bay S 1
117	174000000	34500	3980000000	Conception Bay S 1
118	176000000	31500	4190000000	Conception Bay S 1
119	177000000	28700	4400000000	Conception Bay S 1
120	179000000	26100	4660000000	Conception Bay S 1
121	181000000	23800	4940000000	Conception Bay S 1
122	183000000	21100	5240000000	Conception Bay S 1
123	184000000	18600	5560000000	Conception Bay S 1
124	186000000	16300	5900000000	Conception Bay S 1
125	188000000	14300	6250000000	Conception Bay S 1
126	190000000	12900	6630000000	Conception Bay S 1
127	191000000	11600	7020000000	Conception Bay S 1
128	192000000	10500	7270000000	Conception Bay S 1
129	193000000	9450	7510000000	Conception Bay S 1
130	193000000	8620	7750000000	Conception Bay S 1
131	194000000	8110	7990000000	Conception Bay S 1
132	195000000	7650	8240000000	Conception Bay S 1
133	195000000	7200	8500000000	Conception Bay S 1
134	196000000	6790	8760000000	Conception Bay S 1
135	197000000	6390	8970000000	Conception Bay S 1
136	198000000	6010	9310000000	Conception Bay S 1
137	200000000	5630	9660000000	Conception Bay S 1
138	202000000	5180	10000000000	Conception Bay S 1
139	203000000	4530	10400000000	Conception Bay S 1
140	205000000	3950	10800000000	Conception Bay S 1
141	206000000	3440	11200000000	Conception Bay S 1
142	207000000	2990	11700000000	Conception Bay S 1
143	209000000	2600	12100000000	Conception Bay S 1
144	208000000	2260	12100000000	Conception Bay S 1
145	207000000	1730	12100000000	Conception Bay S 1
146	205000000	1690	12100000000	Conception Bay S 1
147	205000000	1690	12100000000	Conception Bay S 1
148	205000000	1690	12100000000	Conception Bay S 1
149	205000000	1690	12100000000	Conception Bay S 1
150	205000000	1690	12100000000	Conception Bay S 1
0	12700	10500	16300	Notre Dame Bay E
1	11200	9400	14300	Notre Dame Bay E
2	9700	8260	12200	Notre Dame Bay E
3	8160	6960	10200	Notre Dame Bay E
4	6560	5630	8070	Notre Dame Bay E
5	4940	4340	5970	Notre Dame Bay E
6	3400	3090	3950	Notre Dame Bay E
7	2090	1890	2370	Notre Dame Bay E
8	1790	1670	1990	Notre Dame Bay E
9	2170	1980	2360	Notre Dame Bay E
10	3120	2770	3370	Notre Dame Bay E
11	4360	3930	4840	Notre Dame Bay E
12	6800	6020	7410	Notre Dame Bay E
13	11600	10400	12600	Notre Dame Bay E
14	26100	23000	28500	Notre Dame Bay E
15	1490000	449000	3230000	Notre Dame Bay E
16	3190000	740000	13600000	Notre Dame Bay E
17	4340000	998000	21500000	Notre Dame Bay E
18	5850000	1340000	31400000	Notre Dame Bay E
19	7880000	1750000	45900000	Notre Dame Bay E
20	10600000	2270000	67400000	Notre Dame Bay E
21	14300000	2600000	97700000	Notre Dame Bay E
22	19300000	2820000	142000000	Notre Dame Bay E
23	26000000	3050000	207000000	Notre Dame Bay E
24	28600000	3200000	223000000	Notre Dame Bay E
25	31400000	3490000	241000000	Notre Dame Bay E
26	34500000	3800000	260000000	Notre Dame Bay E
27	38000000	4140000	281000000	Notre Dame Bay E
28	41700000	4500000	303000000	Notre Dame Bay E
29	45800000	4900000	328000000	Notre Dame Bay E
30	50400000	5320000	354000000	Notre Dame Bay E
31	55300000	5780000	382000000	Notre Dame Bay E
32	56700000	5980000	371000000	Notre Dame Bay E
33	58000000	6160000	384000000	Notre Dame Bay E
34	59400000	6350000	405000000	Notre Dame Bay E
35	60900000	6540000	426000000	Notre Dame Bay E
36	62300000	6730000	449000000	Notre Dame Bay E
37	63800000	6830000	473000000	Notre Dame Bay E
38	65400000	6750000	499000000	Notre Dame Bay E
39	67000000	6650000	540000000	Notre Dame Bay E
40	65400000	6230000	551000000	Notre Dame Bay E
41	63800000	6120000	569000000	Notre Dame Bay E
42	62300000	5890000	599000000	Notre Dame Bay E
43	60800000	5650000	631000000	Notre Dame Bay E
44	59300000	5420000	665000000	Notre Dame Bay E
45	57900000	5200000	684000000	Notre Dame Bay E
46	56500000	4980000	656000000	Notre Dame Bay E
47	55100000	4770000	630000000	Notre Dame Bay E
48	52700000	4490000	613000000	Notre Dame Bay E
49	50400000	4220000	600000000	Notre Dame Bay E
50	48300000	3970000	588000000	Notre Dame Bay E
51	46200000	3740000	577000000	Notre Dame Bay E
52	44200000	3520000	565000000	Notre Dame Bay E
53	42300000	3310000	554000000	Notre Dame Bay E
54	40400000	3110000	543000000	Notre Dame Bay E
55	38700000	2930000	533000000	Notre Dame Bay E
56	35700000	2720000	486000000	Notre Dame Bay E
57	32900000	2520000	461000000	Notre Dame Bay E
58	30400000	2330000	447000000	Notre Dame Bay E
59	28000000	2160000	433000000	Notre Dame Bay E
60	25800000	2000000	420000000	Notre Dame Bay E
61	23800000	1850000	407000000	Notre Dame Bay E
62	21900000	1710000	395000000	Notre Dame Bay E
63	20200000	1580000	383000000	Notre Dame Bay E
64	18600000	1460000	366000000	Notre Dame Bay E
65	17200000	1350000	350000000	Notre Dame Bay E
66	15800000	1250000	335000000	Notre Dame Bay E
67	14600000	1160000	320000000	Notre Dame Bay E
68	13500000	1070000	306000000	Notre Dame Bay E
69	12400000	992000	293000000	Notre Dame Bay E
70	11400000	918000	280000000	Notre Dame Bay E
71	10600000	849000	268000000	Notre Dame Bay E
72	9400000	779000	235000000	Notre Dame Bay E
73	8370000	712000	198000000	Notre Dame Bay E
74	7450000	650000	167000000	Notre Dame Bay E
75	6620000	594000	141000000	Notre Dame Bay E
76	5890000	542000	119000000	Notre Dame Bay E
77	5240000	495000	101000000	Notre Dame Bay E
78	4660000	452000	85100000	Notre Dame Bay E
79	4150000	412000	71900000	Notre Dame Bay E
80	3750000	378000	64600000	Notre Dame Bay E
81	3400000	349000	58200000	Notre Dame Bay E
82	3090000	321000	52400000	Notre Dame Bay E
83	2800000	296000	47100000	Notre Dame Bay E
84	2540000	273000	42400000	Notre Dame Bay E
85	2300000	252000	38200000	Notre Dame Bay E
86	2090000	232000	35100000	Notre Dame Bay E
87	1900000	214000	32700000	Notre Dame Bay E
88	1650000	195000	26900000	Notre Dame Bay E
89	1440000	177000	22200000	Notre Dame Bay E
90	1250000	160000	18300000	Notre Dame Bay E
91	1090000	145000	15100000	Notre Dame Bay E
92	947000	131000	12500000	Notre Dame Bay E
93	823000	119000	10300000	Notre Dame Bay E
94	715000	107000	8470000	Notre Dame Bay E
95	621000	97200	6990000	Notre Dame Bay E
96	559000	88300	6390000	Notre Dame Bay E
97	506000	79800	5860000	Notre Dame Bay E
98	459000	72100	5380000	Notre Dame Bay E
99	416000	65100	4930000	Notre Dame Bay E
100	376000	58800	4520000	Notre Dame Bay E
101	341000	53100	4150000	Notre Dame Bay E
102	309000	47900	3800000	Notre Dame Bay E
103	280000	43200	3490000	Notre Dame Bay E
104	241000	38500	3030000	Notre Dame Bay E
105	205000	34100	2640000	Notre Dame Bay E
106	175000	30100	2280000	Notre Dame Bay E
107	149000	26600	1970000	Notre Dame Bay E
108	127000	23500	1690000	Notre Dame Bay E
109	108000	20700	1440000	Notre Dame Bay E
110	91800	18200	1220000	Notre Dame Bay E
111	77900	16000	1030000	Notre Dame Bay E
112	69900	14400	886000	Notre Dame Bay E
113	63800	13100	819000	Notre Dame Bay E
114	58400	12000	763000	Notre Dame Bay E
115	53400	11100	711000	Notre Dame Bay E
116	48800	10300	662000	Notre Dame Bay E
117	44700	9570	617000	Notre Dame Bay E
118	40800	8900	574000	Notre Dame Bay E
119	37300	8270	535000	Notre Dame Bay E
120	31800	7570	471000	Notre Dame Bay E
121	26400	6790	380000	Notre Dame Bay E
122	21800	6030	299000	Notre Dame Bay E
123	18000	5330	232000	Notre Dame Bay E
124	14800	4700	177000	Notre Dame Bay E
125	12100	4140	134000	Notre Dame Bay E
126	9850	3630	99400	Notre Dame Bay E
127	8000	3180	72800	Notre Dame Bay E
128	6960	2830	54000	Notre Dame Bay E
129	6380	2570	48900	Notre Dame Bay E
130	5920	2380	45600	Notre Dame Bay E
131	5520	2220	42400	Notre Dame Bay E
132	5130	2080	39500	Notre Dame Bay E
133	4780	1940	36800	Notre Dame Bay E
134	4440	1810	34300	Notre Dame Bay E
135	4130	1690	32300	Notre Dame Bay E
136	3540	1550	28700	Notre Dame Bay E
137	2800	1380	20400	Notre Dame Bay E
138	2170	1150	13800	Notre Dame Bay E
139	1660	931	9300	Notre Dame Bay E
140	1250	748	6200	Notre Dame Bay E
141	943	597	4110	Notre Dame Bay E
142	702	474	2720	Notre Dame Bay E
143	517	364	1790	Notre Dame Bay E
144	400	268	1180	Notre Dame Bay E
145	344	225	1120	Notre Dame Bay E
146	339	207	1120	Notre Dame Bay E
147	339	204	1120	Notre Dame Bay E
148	339	202	1120	Notre Dame Bay E
149	339	201	1120	Notre Dame Bay E
150	339	201	1120	Notre Dame Bay E
0	101000	60700	158000	Admix NL
1	83400	52500	126000	Admix NL
2	67800	44800	98700	Admix NL
3	54000	37700	75300	Admix NL
4	41800	31100	55800	Admix NL
5	31500	25200	39800	Admix NL
6	23000	20000	27400	Admix NL
7	16300	13800	19800	Admix NL
8	13500	11000	17000	Admix NL
9	12700	11000	15800	Admix NL
10	14100	12900	16600	Admix NL
11	18700	16100	22300	Admix NL
12	27600	21900	32500	Admix NL
13	44600	34100	53000	Admix NL
14	89000	62000	108000	Admix NL
15	508000	179000	1460000	Admix NL
16	850000	257000	3080000	Admix NL
17	1020000	319000	3710000	Admix NL
18	1160000	369000	4220000	Admix NL
19	1320000	417000	4760000	Admix NL
20	1500000	471000	5370000	Admix NL
21	1700000	527000	6050000	Admix NL
22	1930000	591000	6870000	Admix NL
23	2180000	663000	7850000	Admix NL
24	2280000	719000	7630000	Admix NL
25	2280000	757000	7140000	Admix NL
26	2270000	783000	6650000	Admix NL
27	2250000	804000	6180000	Admix NL
28	2220000	825000	5730000	Admix NL
29	2190000	846000	5300000	Admix NL
30	2150000	851000	4880000	Admix NL
31	2110000	837000	4740000	Admix NL
32	2010000	759000	4490000	Admix NL
33	1890000	691000	4160000	Admix NL
34	1760000	630000	3820000	Admix NL
35	1640000	544000	3500000	Admix NL
36	1520000	468000	3190000	Admix NL
37	1400000	401000	2910000	Admix NL
38	1290000	342000	2640000	Admix NL
39	1180000	290000	2340000	Admix NL
40	1070000	254000	2040000	Admix NL
41	959000	237000	1790000	Admix NL
42	863000	226000	1570000	Admix NL
43	779000	218000	1380000	Admix NL
44	701000	211000	1210000	Admix NL
45	629000	204000	1090000	Admix NL
46	561000	184000	1000000	Admix NL
47	499000	166000	880000	Admix NL
48	441000	150000	805000	Admix NL
49	388000	134000	738000	Admix NL
50	344000	122000	674000	Admix NL
51	309000	112000	616000	Admix NL
52	278000	105000	560000	Admix NL
53	250000	98200	505000	Admix NL
54	224000	92100	453000	Admix NL
55	200000	86400	405000	Admix NL
56	178000	81000	361000	Admix NL
57	159000	76600	322000	Admix NL
58	142000	74700	287000	Admix NL
59	129000	73300	257000	Admix NL
60	118000	72400	232000	Admix NL
61	108000	70000	208000	Admix NL
62	99200	66800	186000	Admix NL
63	90800	63700	166000	Admix NL
64	83100	60600	149000	Admix NL
65	75900	57800	137000	Admix NL
66	69500	54000	133000	Admix NL
67	64200	50700	125000	Admix NL
68	59800	47500	117000	Admix NL
69	56000	44700	110000	Admix NL
70	52500	41400	103000	Admix NL
71	49300	38300	96600	Admix NL
72	46200	35400	90600	Admix NL
73	43300	32700	84800	Admix NL
74	40600	30400	86000	Admix NL
75	38200	28400	87800	Admix NL
76	36200	26700	89800	Admix NL
77	34500	25200	92200	Admix NL
78	33100	24000	93100	Admix NL
79	31800	23300	90300	Admix NL
80	30600	22500	87300	Admix NL
81	29300	21300	84300	Admix NL
82	28100	20000	81300	Admix NL
83	27000	18800	80600	Admix NL
84	26100	17800	81400	Admix NL
85	25200	17000	82300	Admix NL
86	24600	16300	83500	Admix NL
87	24100	15800	85400	Admix NL
88	23600	15300	87200	Admix NL
89	23200	14700	89100	Admix NL
90	22700	14200	90900	Admix NL
91	22200	13800	92800	Admix NL
92	21800	13400	94600	Admix NL
93	21600	13100	96400	Admix NL
94	21400	12700	98600	Admix NL
95	21400	12200	101000	Admix NL
96	21400	11800	104000	Admix NL
97	21400	11300	107000	Admix NL
98	21400	10900	110000	Admix NL
99	21400	10500	113000	Admix NL
100	21400	10100	116000	Admix NL
101	21500	9720	119000	Admix NL
102	21600	9570	122000	Admix NL
103	22000	9550	126000	Admix NL
104	22300	9530	130000	Admix NL
105	22700	9520	134000	Admix NL
106	23000	9510	138000	Admix NL
107	23400	9120	142000	Admix NL
108	23800	8690	149000	Admix NL
109	24200	8300	158000	Admix NL
110	24800	7970	168000	Admix NL
111	25600	7820	181000	Admix NL
112	26400	7760	196000	Admix NL
113	27200	7710	212000	Admix NL
114	28000	7650	228000	Admix NL
115	28800	7600	247000	Admix NL
116	29600	7540	266000	Admix NL
117	30400	7500	287000	Admix NL
118	31400	7480	311000	Admix NL
119	32500	7500	341000	Admix NL
120	33700	7520	374000	Admix NL
121	34900	7540	410000	Admix NL
122	36100	7570	450000	Admix NL
123	37400	7600	494000	Admix NL
124	38600	7640	541000	Admix NL
125	40000	7700	594000	Admix NL
126	41400	7780	656000	Admix NL
127	43100	7910	732000	Admix NL
128	44900	8060	814000	Admix NL
129	46600	8210	905000	Admix NL
130	48200	8360	1010000	Admix NL
131	49900	8500	1120000	Admix NL
132	51400	8630	1240000	Admix NL
133	53000	8760	1370000	Admix NL
134	54500	8900	1520000	Admix NL
135	56200	9080	1680000	Admix NL
136	57700	9230	1780000	Admix NL
137	59400	9370	1880000	Admix NL
138	61100	9530	1990000	Admix NL
139	62900	9680	2110000	Admix NL
140	64500	9840	2230000	Admix NL
141	66200	10000	2360000	Admix NL
142	67900	10200	2500000	Admix NL
143	69700	10400	2650000	Admix NL
144	71600	10700	2800000	Admix NL
145	73200	11000	3040000	Admix NL
146	74500	11300	3290000	Admix NL
147	75800	11600	3520000	Admix NL
148	76900	11900	3750000	Admix NL
149	77800	12100	3950000	Admix NL
150	78400	12200	4110000	Admix NL
0	6070	4610	7350	Burin W / S Coast
1	5530	4420	6620	Burin W / S Coast
2	4940	4130	5860	Burin W / S Coast
3	4290	3720	5040	Burin W / S Coast
4	3570	3120	4140	Burin W / S Coast
5	2780	2490	3170	Burin W / S Coast
6	1980	1840	2150	Burin W / S Coast
7	1260	1110	1400	Burin W / S Coast
8	1180	1130	1300	Burin W / S Coast
9	1590	1410	1850	Burin W / S Coast
10	2290	2050	2660	Burin W / S Coast
11	3350	3030	3990	Burin W / S Coast
12	5190	4670	6520	Burin W / S Coast
13	8980	8020	12800	Burin W / S Coast
14	20600	18300	49000	Burin W / S Coast
15	2560000	54500	4270000	Burin W / S Coast
16	9650000	63500	113000000	Burin W / S Coast
17	14800000	74300	223000000	Burin W / S Coast
18	22400000	86900	365000000	Burin W / S Coast
19	33900000	101000	595000000	Burin W / S Coast
20	51300000	118000	973000000	Burin W / S Coast
21	77600000	138000	1590000000	Burin W / S Coast
22	117000000	160000	2340000000	Burin W / S Coast
23	178000000	177000	3400000000	Burin W / S Coast
24	203000000	196000	3420000000	Burin W / S Coast
25	232000000	217000	3430000000	Burin W / S Coast
26	265000000	240000	3450000000	Burin W / S Coast
27	302000000	265000	3480000000	Burin W / S Coast
28	345000000	293000	4180000000	Burin W / S Coast
29	394000000	324000	5310000000	Burin W / S Coast
30	450000000	358000	6620000000	Burin W / S Coast
31	514000000	383000	8670000000	Burin W / S Coast
32	522000000	410000	10300000000	Burin W / S Coast
33	531000000	439000	12300000000	Burin W / S Coast
34	540000000	470000	14600000000	Burin W / S Coast
35	549000000	503000	17500000000	Burin W / S Coast
36	558000000	539000	20800000000	Burin W / S Coast
37	567000000	577000	24900000000	Burin W / S Coast
38	576000000	617000	29700000000	Burin W / S Coast
39	586000000	648000	35500000000	Burin W / S Coast
40	566000000	680000	39200000000	Burin W / S Coast
41	547000000	713000	43400000000	Burin W / S Coast
42	529000000	748000	50600000000	Burin W / S Coast
43	511000000	785000	58900000000	Burin W / S Coast
44	494000000	824000	68700000000	Burin W / S Coast
45	477000000	865000	80000000000	Burin W / S Coast
46	461000000	907000	93300000000	Burin W / S Coast
47	446000000	940000	109000000000	Burin W / S Coast
48	422000000	974000	120000000000	Burin W / S Coast
49	399000000	1010000	133000000000	Burin W / S Coast
50	378000000	1040000	147000000000	Burin W / S Coast
51	358000000	1080000	158000000000	Burin W / S Coast
52	339000000	1120000	169000000000	Burin W / S Coast
53	321000000	1150000	180000000000	Burin W / S Coast
54	303000000	1190000	192000000000	Burin W / S Coast
55	287000000	1220000	205000000000	Burin W / S Coast
56	269000000	1250000	211000000000	Burin W / S Coast
57	252000000	1270000	218000000000	Burin W / S Coast
58	236000000	1300000	224000000000	Burin W / S Coast
59	221000000	1330000	230000000000	Burin W / S Coast
60	207000000	1360000	237000000000	Burin W / S Coast
61	194000000	1390000	244000000000	Burin W / S Coast
62	181000000	1420000	251000000000	Burin W / S Coast
63	170000000	1440000	258000000000	Burin W / S Coast
64	159000000	1460000	259000000000	Burin W / S Coast
65	149000000	1480000	261000000000	Burin W / S Coast
66	139000000	1510000	262000000000	Burin W / S Coast
67	130000000	1530000	263000000000	Burin W / S Coast
68	121000000	1540000	265000000000	Burin W / S Coast
69	114000000	1550000	266000000000	Burin W / S Coast
70	106000000	1550000	267000000000	Burin W / S Coast
71	99300000	1540000	269000000000	Burin W / S Coast
72	92500000	1530000	264000000000	Burin W / S Coast
73	86200000	1510000	260000000000	Burin W / S Coast
74	80300000	1400000	256000000000	Burin W / S Coast
75	74800000	1250000	252000000000	Burin W / S Coast
76	69700000	1110000	248000000000	Burin W / S Coast
77	64900000	988000	244000000000	Burin W / S Coast
78	60400000	879000	240000000000	Burin W / S Coast
79	56300000	781000	240000000000	Burin W / S Coast
80	52700000	705000	244000000000	Burin W / S Coast
81	49300000	637000	247000000000	Burin W / S Coast
82	46100000	575000	251000000000	Burin W / S Coast
83	43200000	519000	255000000000	Burin W / S Coast
84	40400000	475000	258000000000	Burin W / S Coast
85	37800000	453000	262000000000	Burin W / S Coast
86	35400000	432000	266000000000	Burin W / S Coast
87	33100000	411000	270000000000	Burin W / S Coast
88	30800000	386000	273000000000	Burin W / S Coast
89	28700000	362000	277000000000	Burin W / S Coast
90	26700000	339000	280000000000	Burin W / S Coast
91	24800000	308000	284000000000	Burin W / S Coast
92	23100000	278000	288000000000	Burin W / S Coast
93	21400000	252000	292000000000	Burin W / S Coast
94	19900000	228000	296000000000	Burin W / S Coast
95	18500000	206000	301000000000	Burin W / S Coast
96	17300000	190000	304000000000	Burin W / S Coast
97	16200000	175000	307000000000	Burin W / S Coast
98	15200000	162000	320000000000	Burin W / S Coast
99	14300000	147000	339000000000	Burin W / S Coast
100	13400000	130000	329000000000	Burin W / S Coast
101	12600000	115000	320000000000	Burin W / S Coast
102	11800000	102000	323000000000	Burin W / S Coast
103	11000000	90500	326000000000	Burin W / S Coast
104	10200000	79100	328000000000	Burin W / S Coast
105	9440000	69000	331000000000	Burin W / S Coast
106	8700000	62700	333000000000	Burin W / S Coast
107	8010000	57500	336000000000	Burin W / S Coast
108	7360000	52700	339000000000	Burin W / S Coast
109	6750000	48300	341000000000	Burin W / S Coast
110	6180000	43200	344000000000	Burin W / S Coast
111	5640000	37700	347000000000	Burin W / S Coast
112	5220000	34200	349000000000	Burin W / S Coast
113	4900000	31300	351000000000	Burin W / S Coast
114	4600000	28600	353000000000	Burin W / S Coast
115	4310000	26200	355000000000	Burin W / S Coast
116	4040000	23900	358000000000	Burin W / S Coast
117	3780000	21900	360000000000	Burin W / S Coast
118	3530000	20000	362000000000	Burin W / S Coast
119	3300000	18200	364000000000	Burin W / S Coast
120	3030000	16100	367000000000	Burin W / S Coast
121	2720000	14000	370000000000	Burin W / S Coast
122	2430000	12100	373000000000	Burin W / S Coast
123	2160000	10500	376000000000	Burin W / S Coast
124	1920000	9040	380000000000	Burin W / S Coast
125	1700000	7790	383000000000	Burin W / S Coast
126	1500000	6700	386000000000	Burin W / S Coast
127	1320000	5740	389000000000	Burin W / S Coast
128	1170000	5150	391000000000	Burin W / S Coast
129	1110000	4820	392000000000	Burin W / S Coast
130	1050000	4510	393000000000	Burin W / S Coast
131	986000	4220	395000000000	Burin W / S Coast
132	930000	3950	396000000000	Burin W / S Coast
133	877000	3700	398000000000	Burin W / S Coast
134	826000	3460	399000000000	Burin W / S Coast
135	778000	3230	401000000000	Burin W / S Coast
136	719000	2870	405000000000	Burin W / S Coast
137	614000	2420	409000000000	Burin W / S Coast
138	523000	1890	413000000000	Burin W / S Coast
139	443000	1410	418000000000	Burin W / S Coast
140	375000	1070	422000000000	Burin W / S Coast
141	316000	906	426000000000	Burin W / S Coast
142	266000	764	431000000000	Burin W / S Coast
143	223000	644	435000000000	Burin W / S Coast
144	190000	553	435000000000	Burin W / S Coast
145	190000	550	435000000000	Burin W / S Coast
146	190000	550	435000000000	Burin W / S Coast
147	190000	550	435000000000	Burin W / S Coast
148	190000	550	435000000000	Burin W / S Coast
149	190000	550	435000000000	Burin W / S Coast
150	190000	550	435000000000	Burin W / S Coast
0	10200	7930	13100	Avalon Pen.
1	10400	8340	13000	Avalon Pen.
2	10500	8600	12500	Avalon Pen.
3	10300	8680	11900	Avalon Pen.
4	9780	8600	11000	Avalon Pen.
5	9000	8320	9710	Avalon Pen.
6	7980	7630	8530	Avalon Pen.
7	6810	6070	7620	Avalon Pen.
8	7990	7150	9070	Avalon Pen.
9	10900	9230	12600	Avalon Pen.
10	16200	13200	18800	Avalon Pen.
11	26400	20200	29900	Avalon Pen.
12	53100	34100	57600	Avalon Pen.
13	66100	54100	88400	Avalon Pen.
14	74900	66300	109000	Avalon Pen.
15	82100	76100	120000	Avalon Pen.
16	89300	82900	132000	Avalon Pen.
17	96700	89500	143000	Avalon Pen.
18	105000	96100	154000	Avalon Pen.
19	112000	103000	165000	Avalon Pen.
20	120000	108000	178000	Avalon Pen.
21	125000	106000	190000	Avalon Pen.
22	127000	96500	197000	Avalon Pen.
23	125000	90000	198000	Avalon Pen.
24	123000	83800	197000	Avalon Pen.
25	120000	74400	193000	Avalon Pen.
26	115000	65600	186000	Avalon Pen.
27	108000	57900	175000	Avalon Pen.
28	100000	51600	164000	Avalon Pen.
29	90300	45400	150000	Avalon Pen.
30	79400	40500	134000	Avalon Pen.
31	68200	36200	117000	Avalon Pen.
32	60200	32200	105000	Avalon Pen.
33	54700	30100	95500	Avalon Pen.
34	50600	30300	87400	Avalon Pen.
35	47500	31900	80100	Avalon Pen.
36	45100	34100	73800	Avalon Pen.
37	42700	34500	67300	Avalon Pen.
38	40300	32700	61800	Avalon Pen.
39	37900	30000	55900	Avalon Pen.
40	36100	27900	56200	Avalon Pen.
41	35100	27200	61300	Avalon Pen.
42	34800	27500	67800	Avalon Pen.
43	35400	28700	76400	Avalon Pen.
44	37100	29400	87800	Avalon Pen.
45	38700	29900	99900	Avalon Pen.
46	40500	30300	113000	Avalon Pen.
47	42200	29900	129000	Avalon Pen.
48	44200	29800	147000	Avalon Pen.
49	46500	29900	165000	Avalon Pen.
50	49500	29300	183000	Avalon Pen.
51	53500	29700	201000	Avalon Pen.
52	59000	31600	219000	Avalon Pen.
53	65000	33300	233000	Avalon Pen.
54	71400	34000	246000	Avalon Pen.
55	78200	34700	256000	Avalon Pen.
56	85500	35600	264000	Avalon Pen.
57	93300	36900	271000	Avalon Pen.
58	102000	39000	277000	Avalon Pen.
59	111000	41700	282000	Avalon Pen.
60	122000	45600	286000	Avalon Pen.
61	134000	50400	290000	Avalon Pen.
62	145000	54200	293000	Avalon Pen.
63	157000	58100	296000	Avalon Pen.
64	168000	62200	301000	Avalon Pen.
65	180000	66500	305000	Avalon Pen.
66	190000	71200	309000	Avalon Pen.
67	201000	75300	324000	Avalon Pen.
68	212000	79600	333000	Avalon Pen.
69	221000	83900	352000	Avalon Pen.
70	230000	88400	370000	Avalon Pen.
71	239000	93000	387000	Avalon Pen.
72	246000	97700	403000	Avalon Pen.
73	253000	102000	416000	Avalon Pen.
74	259000	107000	427000	Avalon Pen.
75	264000	112000	435000	Avalon Pen.
76	269000	117000	442000	Avalon Pen.
77	273000	122000	453000	Avalon Pen.
78	277000	127000	461000	Avalon Pen.
79	280000	131000	467000	Avalon Pen.
80	283000	136000	477000	Avalon Pen.
81	286000	140000	486000	Avalon Pen.
82	288000	145000	495000	Avalon Pen.
83	290000	149000	502000	Avalon Pen.
84	292000	153000	509000	Avalon Pen.
85	294000	157000	516000	Avalon Pen.
86	296000	161000	521000	Avalon Pen.
87	297000	165000	526000	Avalon Pen.
88	298000	168000	531000	Avalon Pen.
89	299000	171000	535000	Avalon Pen.
90	301000	174000	539000	Avalon Pen.
91	302000	177000	543000	Avalon Pen.
92	303000	179000	546000	Avalon Pen.
93	303000	182000	549000	Avalon Pen.
94	304000	184000	552000	Avalon Pen.
95	305000	186000	555000	Avalon Pen.
96	306000	188000	557000	Avalon Pen.
97	306000	190000	560000	Avalon Pen.
98	307000	191000	562000	Avalon Pen.
99	308000	193000	564000	Avalon Pen.
100	308000	194000	566000	Avalon Pen.
101	309000	196000	568000	Avalon Pen.
102	310000	197000	570000	Avalon Pen.
103	310000	198000	571000	Avalon Pen.
104	311000	199000	573000	Avalon Pen.
105	311000	200000	574000	Avalon Pen.
106	312000	200000	575000	Avalon Pen.
107	312000	201000	577000	Avalon Pen.
108	313000	201000	578000	Avalon Pen.
109	313000	201000	579000	Avalon Pen.
110	314000	202000	580000	Avalon Pen.
111	314000	196000	581000	Avalon Pen.
112	314000	193000	582000	Avalon Pen.
113	315000	190000	583000	Avalon Pen.
114	315000	187000	583000	Avalon Pen.
115	315000	184000	584000	Avalon Pen.
116	316000	182000	585000	Avalon Pen.
117	316000	179000	586000	Avalon Pen.
118	317000	176000	587000	Avalon Pen.
119	317000	174000	587000	Avalon Pen.
120	317000	166000	587000	Avalon Pen.
121	317000	156000	588000	Avalon Pen.
122	318000	144000	588000	Avalon Pen.
123	318000	132000	588000	Avalon Pen.
124	318000	120000	589000	Avalon Pen.
125	319000	108000	589000	Avalon Pen.
126	319000	96700	589000	Avalon Pen.
127	319000	85900	589000	Avalon Pen.
128	319000	81200	589000	Avalon Pen.
129	320000	78000	589000	Avalon Pen.
130	320000	75300	589000	Avalon Pen.
131	320000	72900	589000	Avalon Pen.
132	320000	70600	590000	Avalon Pen.
133	321000	68200	590000	Avalon Pen.
134	321000	65900	590000	Avalon Pen.
135	321000	63700	590000	Avalon Pen.
136	321000	55300	589000	Avalon Pen.
137	321000	45900	590000	Avalon Pen.
138	321000	37300	591000	Avalon Pen.
139	322000	29900	592000	Avalon Pen.
140	322000	23700	592000	Avalon Pen.
141	322000	18600	593000	Avalon Pen.
142	322000	14600	594000	Avalon Pen.
143	322000	11300	594000	Avalon Pen.
144	322000	10500	595000	Avalon Pen.
145	323000	10100	596000	Avalon Pen.
146	323000	9850	596000	Avalon Pen.
147	323000	9720	597000	Avalon Pen.
148	323000	9720	597000	Avalon Pen.
149	323000	9720	598000	Avalon Pen.
150	323000	9720	598000	Avalon Pen.
0	78400	55800	96300	Avalon N
1	65800	48200	79400	Avalon N
2	54300	41100	64200	Avalon N
3	43900	34600	50800	Avalon N
4	34700	28600	39100	Avalon N
5	26700	23300	29200	Avalon N
6	20000	18700	21100	Avalon N
7	14600	12800	16000	Avalon N
8	12600	11200	14000	Avalon N
9	12400	11700	13600	Avalon N
10	14600	13500	16800	Avalon N
11	19800	17400	23400	Avalon N
12	29100	25000	34400	Avalon N
13	46900	39600	55600	Avalon N
14	95100	75700	116000	Avalon N
15	718000	315000	1990000	Avalon N
16	1330000	571000	6160000	Avalon N
17	1500000	703000	6850000	Avalon N
18	1570000	766000	6250000	Avalon N
19	1620000	813000	5680000	Avalon N
20	1670000	856000	5300000	Avalon N
21	1700000	896000	4920000	Avalon N
22	1730000	933000	4560000	Avalon N
23	1750000	941000	4750000	Avalon N
24	1630000	947000	4160000	Avalon N
25	1470000	824000	3390000	Avalon N
26	1320000	716000	2740000	Avalon N
27	1170000	604000	2210000	Avalon N
28	1030000	498000	1850000	Avalon N
29	896000	407000	1570000	Avalon N
30	775000	329000	1460000	Avalon N
31	664000	263000	1350000	Avalon N
32	560000	209000	1220000	Avalon N
33	474000	172000	1090000	Avalon N
34	409000	148000	970000	Avalon N
35	356000	131000	863000	Avalon N
36	310000	120000	765000	Avalon N
37	268000	110000	674000	Avalon N
38	231000	101000	590000	Avalon N
39	198000	91900	514000	Avalon N
40	169000	83700	433000	Avalon N
41	145000	76800	368000	Avalon N
42	127000	70500	320000	Avalon N
43	114000	64100	282000	Avalon N
44	103000	59000	249000	Avalon N
45	93900	54800	220000	Avalon N
46	85200	51100	194000	Avalon N
47	77200	48500	170000	Avalon N
48	69800	45500	147000	Avalon N
49	63200	42000	128000	Avalon N
50	57800	39700	112000	Avalon N
51	53500	38000	99400	Avalon N
52	50200	36700	89400	Avalon N
53	47600	35300	80700	Avalon N
54	45300	34500	72700	Avalon N
55	43400	34300	66100	Avalon N
56	41400	34100	60300	Avalon N
57	39600	32800	55300	Avalon N
58	37900	32200	53200	Avalon N
59	36400	30700	50900	Avalon N
60	35300	29600	51400	Avalon N
61	34600	28800	52300	Avalon N
62	34300	28300	53800	Avalon N
63	34300	28100	56100	Avalon N
64	34400	27900	58400	Avalon N
65	34400	27600	60900	Avalon N
66	34400	27300	64700	Avalon N
67	34400	26200	68800	Avalon N
68	34600	25000	73300	Avalon N
69	35000	24000	79000	Avalon N
70	35800	23300	88000	Avalon N
71	37200	22900	100000	Avalon N
72	38600	22400	115000	Avalon N
73	40100	21900	131000	Avalon N
74	41600	21500	149000	Avalon N
75	43100	21100	170000	Avalon N
76	44800	20800	194000	Avalon N
77	46700	20600	221000	Avalon N
78	49000	20600	255000	Avalon N
79	52200	20900	298000	Avalon N
80	55500	21200	349000	Avalon N
81	58900	21500	406000	Avalon N
82	62500	21800	470000	Avalon N
83	66300	22100	543000	Avalon N
84	70300	22500	619000	Avalon N
85	74500	22900	678000	Avalon N
86	79300	23500	741000	Avalon N
87	85000	24400	810000	Avalon N
88	91100	25300	882000	Avalon N
89	97600	26300	958000	Avalon N
90	104000	27300	1040000	Avalon N
91	111000	28100	1120000	Avalon N
92	118000	28900	1210000	Avalon N
93	126000	29800	1300000	Avalon N
94	134000	30800	1390000	Avalon N
95	143000	32000	1480000	Avalon N
96	152000	33200	1580000	Avalon N
97	161000	34400	1670000	Avalon N
98	170000	35600	1770000	Avalon N
99	180000	36800	1870000	Avalon N
100	189000	37900	2140000	Avalon N
101	198000	39100	2450000	Avalon N
102	208000	40200	2810000	Avalon N
103	218000	41500	3220000	Avalon N
104	228000	42700	3690000	Avalon N
105	238000	43900	4220000	Avalon N
106	248000	45100	4820000	Avalon N
107	258000	46200	5490000	Avalon N
108	268000	47200	6240000	Avalon N
109	277000	48200	7070000	Avalon N
110	286000	49100	8010000	Avalon N
111	296000	50000	9060000	Avalon N
112	304000	50900	10100000	Avalon N
113	312000	51800	11300000	Avalon N
114	320000	54200	12600000	Avalon N
115	327000	56900	13800000	Avalon N
116	335000	59600	14800000	Avalon N
117	341000	62000	15800000	Avalon N
118	348000	63200	17000000	Avalon N
119	354000	64400	18200000	Avalon N
120	362000	65400	19900000	Avalon N
121	371000	65200	21800000	Avalon N
122	379000	65000	23800000	Avalon N
123	387000	64700	26100000	Avalon N
124	396000	64300	28600000	Avalon N
125	404000	63900	31300000	Avalon N
126	412000	63400	34300000	Avalon N
127	420000	62900	37500000	Avalon N
128	425000	62800	39500000	Avalon N
129	430000	62700	41500000	Avalon N
130	434000	62600	43700000	Avalon N
131	438000	62500	45900000	Avalon N
132	442000	62400	48300000	Avalon N
133	446000	62300	50800000	Avalon N
134	450000	62100	53400000	Avalon N
135	454000	61900	56200000	Avalon N
136	464000	61100	63100000	Avalon N
137	475000	60100	71000000	Avalon N
138	486000	59100	79800000	Avalon N
139	497000	57900	89800000	Avalon N
140	508000	56800	101000000	Avalon N
141	520000	55700	114000000	Avalon N
142	531000	54600	128000000	Avalon N
143	543000	54000	143000000	Avalon N
144	545000	54200	144000000	Avalon N
145	545000	54300	144000000	Avalon N
146	545000	54300	144000000	Avalon N
147	546000	54400	144000000	Avalon N
148	546000	54400	144000000	Avalon N
149	546000	54400	144000000	Avalon N
150	546000	54500	144000000	Avalon N
0	7610000	4740000	13000000	CS England
1	5730000	3770000	9270000	CS England
2	4280000	2970000	6540000	CS England
3	3180000	2320000	4560000	CS England
4	2340000	1810000	3130000	CS England
5	1710000	1400000	2140000	CS England
6	1230000	1080000	1440000	CS England
7	879000	822000	958000	CS England
8	680000	633000	720000	CS England
9	556000	514000	601000	CS England
10	476000	429000	522000	CS England
11	422000	378000	467000	CS England
12	388000	349000	435000	CS England
13	369000	333000	412000	CS England
14	364000	331000	402000	CS England
15	378000	355000	405000	CS England
16	392000	370000	413000	CS England
17	407000	382000	436000	CS England
18	421000	388000	461000	CS England
19	433000	391000	484000	CS England
20	443000	394000	503000	CS England
21	449000	396000	514000	CS England
22	450000	397000	517000	CS England
23	446000	395000	509000	CS England
24	440000	393000	500000	CS England
25	432000	383000	489000	CS England
26	424000	373000	477000	CS England
27	414000	366000	463000	CS England
28	403000	359000	448000	CS England
29	391000	350000	435000	CS England
30	378000	341000	419000	CS England
31	364000	331000	402000	CS England
32	350000	320000	384000	CS England
33	336000	310000	366000	CS England
34	322000	299000	351000	CS England
35	308000	288000	336000	CS England
36	295000	274000	321000	CS England
37	282000	259000	307000	CS England
38	269000	246000	293000	CS England
39	256000	234000	279000	CS England
40	244000	222000	267000	CS England
41	232000	211000	254000	CS England
42	221000	200000	241000	CS England
43	210000	190000	229000	CS England
44	200000	180000	218000	CS England
45	190000	171000	209000	CS England
46	181000	161000	199000	CS England
47	172000	153000	190000	CS England
48	164000	146000	182000	CS England
49	156000	139000	174000	CS England
50	149000	132000	166000	CS England
51	142000	126000	158000	CS England
52	135000	120000	151000	CS England
53	129000	115000	144000	CS England
54	123000	109000	138000	CS England
55	117000	105000	132000	CS England
56	112000	100000	126000	CS England
57	107000	95600	120000	CS England
58	102000	91400	115000	CS England
59	97400	87300	110000	CS England
60	93200	83500	105000	CS England
61	89100	79900	100000	CS England
62	85400	76400	95900	CS England
63	81800	73100	91700	CS England
64	78400	70000	87700	CS England
65	75200	67100	84000	CS England
66	72200	64400	80500	CS England
67	69300	61800	77300	CS England
68	66600	59400	74200	CS England
69	64000	57100	71200	CS England
70	61600	54900	68300	CS England
71	59300	52900	65600	CS England
72	57100	51000	63000	CS England
73	55000	49200	60600	CS England
74	53000	47500	58300	CS England
75	51100	45900	56000	CS England
76	49300	44400	53900	CS England
77	47600	43100	51900	CS England
78	46000	41800	50000	CS England
79	44400	40700	48000	CS England
80	43000	39500	46400	CS England
81	41600	38300	44800	CS England
82	40200	37000	43300	CS England
83	39000	35800	41800	CS England
84	37700	34700	40400	CS England
85	36600	33800	39100	CS England
86	35500	32700	38000	CS England
87	34400	31700	37000	CS England
88	33400	30600	36200	CS England
89	32500	29600	35500	CS England
90	31500	28700	34700	CS England
91	30600	27900	34000	CS England
92	29800	27100	33300	CS England
93	29000	26300	32600	CS England
94	28200	25500	32000	CS England
95	27400	24700	31300	CS England
96	26700	24000	30800	CS England
97	26000	23200	30200	CS England
98	25400	22400	29700	CS England
99	24700	21800	29100	CS England
100	24100	21200	28700	CS England
101	23600	20600	28200	CS England
102	23000	20100	27700	CS England
103	22500	19600	27300	CS England
104	22000	19100	26900	CS England
105	21400	18500	26400	CS England
106	21000	18000	26000	CS England
107	20500	17500	25600	CS England
108	20000	16900	25200	CS England
109	19600	16300	24800	CS England
110	19100	15800	24500	CS England
111	18700	15300	24100	CS England
112	18300	14800	23800	CS England
113	17900	14300	23400	CS England
114	17600	13900	23100	CS England
115	17300	13500	22900	CS England
116	16900	13100	22600	CS England
117	16600	12700	22300	CS England
118	16300	12300	22000	CS England
119	16000	12000	21800	CS England
120	15700	11600	21500	CS England
121	15500	11300	21300	CS England
122	15200	10900	21000	CS England
123	14900	10600	20700	CS England
124	14600	10200	20500	CS England
125	14300	9920	20200	CS England
126	14000	9610	20000	CS England
127	13800	9310	19700	CS England
128	13500	9050	19500	CS England
129	13300	8810	19300	CS England
130	13100	8590	19100	CS England
131	12900	8380	18900	CS England
132	12800	8190	18800	CS England
133	12600	8010	18600	CS England
134	12400	7840	18500	CS England
135	12300	7670	18300	CS England
136	12100	7490	18200	CS England
137	11900	7300	18000	CS England
138	11700	7110	17800	CS England
139	11500	6900	17700	CS England
140	11300	6700	17500	CS England
141	11100	6490	17300	CS England
142	10900	6290	17200	CS England
143	10700	6100	17000	CS England
144	10600	5930	16900	CS England
145	10400	5790	16900	CS England
146	10300	5670	16800	CS England
147	10300	5580	16800	CS England
148	10200	5510	16800	CS England
149	10200	5460	16800	CS England
150	10200	5430	16900	CS England
0	34500	28600	42200	Orkney
1	26700	22700	32200	Orkney
2	20600	17800	24400	Orkney
3	15800	13900	18300	Orkney
4	11900	10800	13500	Orkney
5	8970	8370	9860	Orkney
6	6670	6260	7170	Orkney
7	4900	4480	5330	Orkney
8	3910	3520	4280	Orkney
9	3300	3000	3540	Orkney
10	2930	2680	3180	Orkney
11	2700	2470	2950	Orkney
12	2600	2380	2830	Orkney
13	2590	2400	2780	Orkney
14	2710	2540	2910	Orkney
15	3020	2820	3230	Orkney
16	3380	3140	3730	Orkney
17	3810	3560	4390	Orkney
18	4300	3980	5140	Orkney
19	4870	4470	5950	Orkney
20	5510	5030	6780	Orkney
21	6220	5650	7500	Orkney
22	6980	6310	8170	Orkney
23	7780	7000	9030	Orkney
24	8660	7720	10000	Orkney
25	9650	8390	11200	Orkney
26	10700	8940	12700	Orkney
27	11900	9130	14500	Orkney
28	13200	9600	16400	Orkney
29	14700	10100	18600	Orkney
30	16200	10900	21000	Orkney
31	17900	12200	23600	Orkney
32	19700	13500	26400	Orkney
33	21600	15000	29400	Orkney
34	23700	16000	32700	Orkney
35	25900	17100	36500	Orkney
36	28200	18300	40600	Orkney
37	30800	19600	45000	Orkney
38	33400	21400	49700	Orkney
39	36300	24300	54000	Orkney
40	39300	26400	58800	Orkney
41	42500	28000	64800	Orkney
42	45800	30200	71200	Orkney
43	49300	31500	78100	Orkney
44	52900	32800	85400	Orkney
45	56700	34500	93300	Orkney
46	60600	36200	102000	Orkney
47	64800	38000	110000	Orkney
48	69100	39800	119000	Orkney
49	73500	41700	128000	Orkney
50	78000	43500	137000	Orkney
51	82700	45400	147000	Orkney
52	87500	47300	157000	Orkney
53	92400	49000	168000	Orkney
54	97500	50300	181000	Orkney
55	103000	51500	195000	Orkney
56	108000	52800	210000	Orkney
57	113000	53900	225000	Orkney
58	119000	55100	241000	Orkney
59	124000	55900	257000	Orkney
60	130000	56500	274000	Orkney
61	135000	57000	293000	Orkney
62	141000	57300	312000	Orkney
63	147000	57400	332000	Orkney
64	153000	57500	353000	Orkney
65	159000	57500	374000	Orkney
66	165000	57400	396000	Orkney
67	170000	57300	418000	Orkney
68	176000	57000	441000	Orkney
69	182000	56700	464000	Orkney
70	188000	56400	488000	Orkney
71	194000	56600	513000	Orkney
72	200000	56800	539000	Orkney
73	206000	56900	564000	Orkney
74	211000	57000	590000	Orkney
75	217000	57100	615000	Orkney
76	223000	57100	641000	Orkney
77	229000	57100	667000	Orkney
78	234000	57000	694000	Orkney
79	240000	56900	722000	Orkney
80	245000	56800	750000	Orkney
81	251000	56600	777000	Orkney
82	256000	56400	804000	Orkney
83	261000	55700	830000	Orkney
84	267000	54100	857000	Orkney
85	272000	52600	883000	Orkney
86	277000	51100	911000	Orkney
87	282000	49600	940000	Orkney
88	287000	48000	971000	Orkney
89	291000	46500	1000000	Orkney
90	296000	45000	1030000	Orkney
91	301000	43600	1060000	Orkney
92	305000	42100	1090000	Orkney
93	310000	40700	1120000	Orkney
94	314000	39300	1150000	Orkney
95	319000	38000	1180000	Orkney
96	323000	36700	1220000	Orkney
97	327000	35400	1250000	Orkney
98	331000	34200	1280000	Orkney
99	334000	33000	1310000	Orkney
100	338000	31800	1340000	Orkney
101	341000	30600	1370000	Orkney
102	345000	29800	1400000	Orkney
103	348000	29200	1430000	Orkney
104	352000	28700	1460000	Orkney
105	355000	28100	1490000	Orkney
106	358000	27600	1520000	Orkney
107	361000	27100	1550000	Orkney
108	365000	26500	1580000	Orkney
109	368000	26000	1610000	Orkney
110	371000	25500	1650000	Orkney
111	373000	24300	1680000	Orkney
112	376000	22600	1710000	Orkney
113	379000	21000	1740000	Orkney
114	381000	19500	1770000	Orkney
115	383000	18800	1790000	Orkney
116	385000	18100	1820000	Orkney
117	387000	17500	1850000	Orkney
118	389000	16900	1880000	Orkney
119	391000	16200	1900000	Orkney
120	394000	15300	1930000	Orkney
121	396000	14400	1960000	Orkney
122	398000	13500	1990000	Orkney
123	400000	12700	2020000	Orkney
124	402000	12000	2060000	Orkney
125	404000	11300	2090000	Orkney
126	406000	10600	2120000	Orkney
127	408000	10000	2150000	Orkney
128	410000	9330	2180000	Orkney
129	411000	8710	2210000	Orkney
130	412000	8120	2230000	Orkney
131	413000	7570	2250000	Orkney
132	414000	7060	2270000	Orkney
133	415000	6580	2290000	Orkney
134	416000	6150	2310000	Orkney
135	417000	5750	2330000	Orkney
136	418000	5380	2360000	Orkney
137	419000	5030	2390000	Orkney
138	421000	4700	2420000	Orkney
139	423000	4400	2460000	Orkney
140	425000	4100	2490000	Orkney
141	426000	3830	2530000	Orkney
142	428000	3570	2560000	Orkney
143	430000	3340	2600000	Orkney
144	432000	3040	2630000	Orkney
145	432000	2720	2640000	Orkney
146	432000	2440	2650000	Orkney
147	432000	2180	2660000	Orkney
148	431000	1960	2660000	Orkney
149	430000	1750	2660000	Orkney
150	430000	1570	2660000	Orkney
0	1080000	659000	2980000	Wales
1	804000	514000	2050000	Wales
2	595000	399000	1370000	Wales
3	438000	308000	912000	Wales
4	320000	236000	600000	Wales
5	232000	180000	392000	Wales
6	168000	136000	252000	Wales
7	120000	100000	158000	Wales
8	90600	76700	111000	Wales
9	71200	61900	83000	Wales
10	58000	51200	66200	Wales
11	48600	43300	54900	Wales
12	41900	37700	47200	Wales
13	37000	33300	41300	Wales
14	33600	30400	37000	Wales
15	31200	28700	34000	Wales
16	29400	27100	31800	Wales
17	27900	25800	30000	Wales
18	26700	24800	28400	Wales
19	25800	24300	27000	Wales
20	25100	23400	26300	Wales
21	24600	23000	26100	Wales
22	24200	22600	25900	Wales
23	23900	22400	25400	Wales
24	23800	22300	25100	Wales
25	23800	22100	25000	Wales
26	23900	22200	25000	Wales
27	24000	22400	25200	Wales
28	24300	22800	25500	Wales
29	24600	23100	25900	Wales
30	24900	23400	26300	Wales
31	25300	23700	26700	Wales
32	25800	24200	27200	Wales
33	26300	24700	27700	Wales
34	26900	25200	28300	Wales
35	27500	25800	29000	Wales
36	28200	26500	29800	Wales
37	28900	27200	30700	Wales
38	29600	27900	31400	Wales
39	30400	28700	32200	Wales
40	31200	29500	33100	Wales
41	32000	30200	34100	Wales
42	32800	30900	35100	Wales
43	33700	31600	36400	Wales
44	34700	32300	37800	Wales
45	35600	33100	39100	Wales
46	36600	33800	40700	Wales
47	37600	34600	42200	Wales
48	38600	35400	43900	Wales
49	39700	36200	45600	Wales
50	40700	37100	47300	Wales
51	41800	37900	49100	Wales
52	42900	38800	51000	Wales
53	44100	39700	53000	Wales
54	45200	40600	55000	Wales
55	46400	41500	57100	Wales
56	47600	42400	59600	Wales
57	48800	43400	62200	Wales
58	50100	44300	64800	Wales
59	51300	45300	67600	Wales
60	52600	46300	70500	Wales
61	53900	47200	73500	Wales
62	55200	48200	76600	Wales
63	56500	49100	79800	Wales
64	57800	50000	83100	Wales
65	59200	50800	86500	Wales
66	60600	51700	90000	Wales
67	61900	52600	93500	Wales
68	63300	53500	97100	Wales
69	64700	54300	101000	Wales
70	66200	55200	105000	Wales
71	67600	56100	109000	Wales
72	69000	57000	112000	Wales
73	70500	57800	117000	Wales
74	72000	58700	121000	Wales
75	73500	59500	125000	Wales
76	75000	60400	130000	Wales
77	76500	61200	134000	Wales
78	78000	62100	139000	Wales
79	79600	62900	143000	Wales
80	81100	63700	148000	Wales
81	82700	64600	153000	Wales
82	84200	65400	158000	Wales
83	85800	66200	163000	Wales
84	87400	67000	169000	Wales
85	89000	67800	174000	Wales
86	90600	68600	180000	Wales
87	92200	69400	185000	Wales
88	93800	70100	191000	Wales
89	95500	70900	197000	Wales
90	97100	71700	203000	Wales
91	98800	72400	209000	Wales
92	100000	73200	215000	Wales
93	102000	74000	222000	Wales
94	104000	74700	228000	Wales
95	106000	75500	235000	Wales
96	107000	76200	241000	Wales
97	109000	76900	248000	Wales
98	111000	77600	255000	Wales
99	112000	78400	262000	Wales
100	114000	79300	269000	Wales
101	116000	80200	277000	Wales
102	118000	81000	284000	Wales
103	119000	81900	291000	Wales
104	121000	82800	299000	Wales
105	123000	83600	307000	Wales
106	125000	84500	315000	Wales
107	127000	85500	324000	Wales
108	128000	86400	332000	Wales
109	130000	87300	341000	Wales
110	132000	88200	350000	Wales
111	134000	89100	359000	Wales
112	136000	90000	368000	Wales
113	138000	90900	377000	Wales
114	140000	91800	386000	Wales
115	141000	92200	395000	Wales
116	143000	92500	405000	Wales
117	145000	92900	414000	Wales
118	147000	93200	423000	Wales
119	149000	93500	433000	Wales
120	150000	93900	443000	Wales
121	152000	94200	453000	Wales
122	154000	94500	464000	Wales
123	156000	94800	476000	Wales
124	159000	95100	487000	Wales
125	161000	95400	499000	Wales
126	163000	95700	512000	Wales
127	165000	96200	524000	Wales
128	167000	96800	536000	Wales
129	169000	97400	548000	Wales
130	171000	97900	559000	Wales
131	173000	98400	570000	Wales
132	174000	98800	581000	Wales
133	176000	99300	591000	Wales
134	178000	99700	602000	Wales
135	179000	100000	613000	Wales
136	181000	101000	625000	Wales
137	183000	101000	639000	Wales
138	185000	102000	654000	Wales
139	188000	102000	670000	Wales
140	190000	103000	687000	Wales
141	193000	104000	705000	Wales
142	196000	104000	723000	Wales
143	198000	105000	742000	Wales
144	201000	106000	758000	Wales
145	202000	106000	771000	Wales
146	204000	107000	783000	Wales
147	205000	107000	793000	Wales
148	206000	107000	801000	Wales
149	207000	107000	807000	Wales
150	207000	107000	811000	Wales
0	3270000	2430000	7580000	Eng-Sco-Ire
1	2390000	1820000	5190000	Eng-Sco-Ire
2	1730000	1360000	3500000	Eng-Sco-Ire
3	1250000	1000000	2320000	Eng-Sco-Ire
4	886000	742000	1490000	Eng-Sco-Ire
5	623000	539000	921000	Eng-Sco-Ire
6	432000	387000	548000	Eng-Sco-Ire
7	295000	269000	327000	Eng-Sco-Ire
8	219000	181000	236000	Eng-Sco-Ire
9	173000	139000	187000	Eng-Sco-Ire
10	142000	115000	155000	Eng-Sco-Ire
11	122000	97900	132000	Eng-Sco-Ire
12	108000	88200	116000	Eng-Sco-Ire
13	98200	84100	106000	Eng-Sco-Ire
14	92900	84800	98700	Eng-Sco-Ire
15	91500	86900	101000	Eng-Sco-Ire
16	90800	86300	111000	Eng-Sco-Ire
17	90600	85700	120000	Eng-Sco-Ire
18	90800	85600	128000	Eng-Sco-Ire
19	91300	84800	133000	Eng-Sco-Ire
20	92000	84300	134000	Eng-Sco-Ire
21	92700	84200	134000	Eng-Sco-Ire
22	93200	84400	130000	Eng-Sco-Ire
23	93600	84900	124000	Eng-Sco-Ire
24	94100	85700	117000	Eng-Sco-Ire
25	94700	86600	111000	Eng-Sco-Ire
26	95500	87800	106000	Eng-Sco-Ire
27	96500	89100	107000	Eng-Sco-Ire
28	97500	90500	107000	Eng-Sco-Ire
29	98500	90800	108000	Eng-Sco-Ire
30	99600	89400	109000	Eng-Sco-Ire
31	101000	88500	110000	Eng-Sco-Ire
32	102000	87700	110000	Eng-Sco-Ire
33	103000	87000	111000	Eng-Sco-Ire
34	104000	86500	113000	Eng-Sco-Ire
35	105000	86100	114000	Eng-Sco-Ire
36	106000	86000	114000	Eng-Sco-Ire
37	107000	86100	114000	Eng-Sco-Ire
38	107000	86700	115000	Eng-Sco-Ire
39	108000	87600	115000	Eng-Sco-Ire
40	108000	88500	116000	Eng-Sco-Ire
41	109000	89400	117000	Eng-Sco-Ire
42	109000	90200	118000	Eng-Sco-Ire
43	110000	91000	119000	Eng-Sco-Ire
44	110000	91800	119000	Eng-Sco-Ire
45	110000	92500	120000	Eng-Sco-Ire
46	110000	93300	120000	Eng-Sco-Ire
47	109000	94100	120000	Eng-Sco-Ire
48	109000	94900	120000	Eng-Sco-Ire
49	109000	95600	120000	Eng-Sco-Ire
50	108000	96300	120000	Eng-Sco-Ire
51	108000	96600	119000	Eng-Sco-Ire
52	107000	95900	119000	Eng-Sco-Ire
53	107000	95100	119000	Eng-Sco-Ire
54	106000	94300	119000	Eng-Sco-Ire
55	105000	93400	119000	Eng-Sco-Ire
56	104000	92500	119000	Eng-Sco-Ire
57	103000	91500	118000	Eng-Sco-Ire
58	102000	90600	118000	Eng-Sco-Ire
59	101000	89600	116000	Eng-Sco-Ire
60	100000	88500	115000	Eng-Sco-Ire
61	99300	87400	113000	Eng-Sco-Ire
62	98200	86200	111000	Eng-Sco-Ire
63	96900	85000	110000	Eng-Sco-Ire
64	95700	83800	109000	Eng-Sco-Ire
65	94500	82500	108000	Eng-Sco-Ire
66	93300	82000	107000	Eng-Sco-Ire
67	92000	80700	106000	Eng-Sco-Ire
68	90800	79400	105000	Eng-Sco-Ire
69	89500	78000	104000	Eng-Sco-Ire
70	88200	76700	103000	Eng-Sco-Ire
71	86900	75300	102000	Eng-Sco-Ire
72	85600	74000	101000	Eng-Sco-Ire
73	84300	72700	100000	Eng-Sco-Ire
74	83000	71500	99100	Eng-Sco-Ire
75	81700	70300	98000	Eng-Sco-Ire
76	80400	69000	96900	Eng-Sco-Ire
77	79100	67400	95700	Eng-Sco-Ire
78	77800	66100	94600	Eng-Sco-Ire
79	76500	64800	93500	Eng-Sco-Ire
80	75200	63600	92300	Eng-Sco-Ire
81	74000	62200	91100	Eng-Sco-Ire
82	72700	60700	90000	Eng-Sco-Ire
83	71500	59200	88800	Eng-Sco-Ire
84	70300	57800	87700	Eng-Sco-Ire
85	69100	56300	86500	Eng-Sco-Ire
86	67900	55000	85400	Eng-Sco-Ire
87	66800	53600	84300	Eng-Sco-Ire
88	65600	52200	83100	Eng-Sco-Ire
89	64500	50800	82000	Eng-Sco-Ire
90	63400	49400	80900	Eng-Sco-Ire
91	62200	48100	79800	Eng-Sco-Ire
92	61200	46800	78600	Eng-Sco-Ire
93	60100	45500	77700	Eng-Sco-Ire
94	59000	44300	77000	Eng-Sco-Ire
95	58000	43100	76200	Eng-Sco-Ire
96	56900	41900	75500	Eng-Sco-Ire
97	55900	40800	74800	Eng-Sco-Ire
98	55000	39700	73800	Eng-Sco-Ire
99	54000	38700	72600	Eng-Sco-Ire
100	53100	37700	71400	Eng-Sco-Ire
101	52100	36700	70200	Eng-Sco-Ire
102	51200	35800	69100	Eng-Sco-Ire
103	50400	34900	67900	Eng-Sco-Ire
104	49500	34100	66900	Eng-Sco-Ire
105	48700	33200	66700	Eng-Sco-Ire
106	47800	32400	66500	Eng-Sco-Ire
107	47000	31500	66400	Eng-Sco-Ire
108	46200	30700	66200	Eng-Sco-Ire
109	45300	29900	66100	Eng-Sco-Ire
110	44500	29200	66000	Eng-Sco-Ire
111	43800	28400	65900	Eng-Sco-Ire
112	43000	27700	65400	Eng-Sco-Ire
113	42300	27000	64900	Eng-Sco-Ire
114	41500	26200	64400	Eng-Sco-Ire
115	40800	25400	63800	Eng-Sco-Ire
116	40100	24800	63300	Eng-Sco-Ire
117	39500	24200	62800	Eng-Sco-Ire
118	38900	23700	62400	Eng-Sco-Ire
119	38200	23100	61900	Eng-Sco-Ire
120	37600	22600	61400	Eng-Sco-Ire
121	37000	22000	61000	Eng-Sco-Ire
122	36400	21500	60500	Eng-Sco-Ire
123	35800	21000	60100	Eng-Sco-Ire
124	35200	20400	59600	Eng-Sco-Ire
125	34600	19900	59200	Eng-Sco-Ire
126	34000	19400	58700	Eng-Sco-Ire
127	33400	18900	58300	Eng-Sco-Ire
128	32800	18400	57800	Eng-Sco-Ire
129	32300	18000	57400	Eng-Sco-Ire
130	31800	17600	57000	Eng-Sco-Ire
131	31300	17200	56600	Eng-Sco-Ire
132	30800	16900	56200	Eng-Sco-Ire
133	30300	16600	55900	Eng-Sco-Ire
134	29900	16200	55500	Eng-Sco-Ire
135	29500	15900	55200	Eng-Sco-Ire
136	29000	15600	54800	Eng-Sco-Ire
137	28600	15200	54500	Eng-Sco-Ire
138	28200	14900	54100	Eng-Sco-Ire
139	27700	14500	53800	Eng-Sco-Ire
140	27300	14200	53400	Eng-Sco-Ire
141	26800	13800	53000	Eng-Sco-Ire
142	26300	13400	52600	Eng-Sco-Ire
143	25900	13100	52300	Eng-Sco-Ire
144	25500	12700	51900	Eng-Sco-Ire
145	25000	12300	51500	Eng-Sco-Ire
146	24600	11900	51200	Eng-Sco-Ire
147	24300	11600	50900	Eng-Sco-Ire
148	24000	11300	50600	Eng-Sco-Ire
149	23800	11100	50400	Eng-Sco-Ire
150	23600	11100	50300	Eng-Sco-Ire
0	2310000	1700000	4430000	SW Ireland
1	1730000	1310000	3100000	SW Ireland
2	1290000	1000000	2150000	SW Ireland
3	959000	764000	1470000	SW Ireland
4	706000	581000	992000	SW Ireland
5	516000	440000	668000	SW Ireland
6	374000	332000	443000	SW Ireland
7	269000	248000	290000	SW Ireland
8	204000	184000	217000	SW Ireland
9	162000	140000	169000	SW Ireland
10	132000	113000	137000	SW Ireland
11	111000	95800	115000	SW Ireland
12	95200	82600	98600	SW Ireland
13	83600	73700	86800	SW Ireland
14	75000	67400	77700	SW Ireland
15	68800	64200	71300	SW Ireland
16	63700	60800	69700	SW Ireland
17	59400	57400	69300	SW Ireland
18	55800	54000	68400	SW Ireland
19	52700	51000	66900	SW Ireland
20	50100	48500	64200	SW Ireland
21	47800	46300	59900	SW Ireland
22	45800	44400	55100	SW Ireland
23	44000	42600	50700	SW Ireland
24	42400	41200	47700	SW Ireland
25	41000	39900	45300	SW Ireland
26	39700	38700	43000	SW Ireland
27	38600	37700	40900	SW Ireland
28	37600	36600	38900	SW Ireland
29	36700	35200	37600	SW Ireland
30	35900	33900	36600	SW Ireland
31	35200	32500	35800	SW Ireland
32	34500	31400	35200	SW Ireland
33	33900	30400	34500	SW Ireland
34	33400	29500	33900	SW Ireland
35	32900	28600	33300	SW Ireland
36	32500	27900	32900	SW Ireland
37	32000	27300	32500	SW Ireland
38	31700	26800	32100	SW Ireland
39	31300	26500	31800	SW Ireland
40	31000	26200	31500	SW Ireland
41	30700	26000	31300	SW Ireland
42	30500	25800	31100	SW Ireland
43	30200	25700	30800	SW Ireland
44	30000	25600	30700	SW Ireland
45	29800	25600	30500	SW Ireland
46	29600	25600	30300	SW Ireland
47	29500	25800	30200	SW Ireland
48	29300	26000	30000	SW Ireland
49	29200	26200	29900	SW Ireland
50	29100	26400	29800	SW Ireland
51	28900	26700	29700	SW Ireland
52	28800	27000	29700	SW Ireland
53	28700	27100	29700	SW Ireland
54	28600	27000	30000	SW Ireland
55	28600	27400	30200	SW Ireland
56	28500	27400	30500	SW Ireland
57	28400	27300	30800	SW Ireland
58	28400	27200	31100	SW Ireland
59	28300	27200	31300	SW Ireland
60	28300	27100	31600	SW Ireland
61	28200	27100	31700	SW Ireland
62	28200	27100	32200	SW Ireland
63	28200	27100	32500	SW Ireland
64	28100	27100	32800	SW Ireland
65	28100	27000	33500	SW Ireland
66	28100	27000	34300	SW Ireland
67	28100	27000	35100	SW Ireland
68	28100	27000	35900	SW Ireland
69	28100	26900	36800	SW Ireland
70	28100	26900	37600	SW Ireland
71	28100	26900	38600	SW Ireland
72	28100	26900	39500	SW Ireland
73	28100	26900	40500	SW Ireland
74	28100	26900	41500	SW Ireland
75	28100	26900	42500	SW Ireland
76	28100	26900	43600	SW Ireland
77	28100	26900	44700	SW Ireland
78	28100	26800	45800	SW Ireland
79	28100	26800	47000	SW Ireland
80	28100	26800	48100	SW Ireland
81	28100	26800	49300	SW Ireland
82	28200	26800	50600	SW Ireland
83	28200	26800	51800	SW Ireland
84	28200	26800	53100	SW Ireland
85	28200	26800	54400	SW Ireland
86	28300	26800	55800	SW Ireland
87	28300	26800	57100	SW Ireland
88	28300	26800	58500	SW Ireland
89	28300	26800	59900	SW Ireland
90	28400	26800	61300	SW Ireland
91	28400	26900	62600	SW Ireland
92	28400	26900	63900	SW Ireland
93	28400	26900	65200	SW Ireland
94	28500	26900	66500	SW Ireland
95	28500	26900	67800	SW Ireland
96	28500	26900	69100	SW Ireland
97	28600	26900	70400	SW Ireland
98	28600	26900	71800	SW Ireland
99	28600	26900	73100	SW Ireland
100	28700	27000	74400	SW Ireland
101	28700	27000	75700	SW Ireland
102	28700	27000	77000	SW Ireland
103	28800	27000	78300	SW Ireland
104	28800	27000	79600	SW Ireland
105	28800	27000	81000	SW Ireland
106	28900	27100	82300	SW Ireland
107	28900	27100	83700	SW Ireland
108	28900	27100	85100	SW Ireland
109	29000	27100	86400	SW Ireland
110	29000	27100	87800	SW Ireland
111	29000	27100	89200	SW Ireland
112	29100	27000	90500	SW Ireland
113	29100	27000	91800	SW Ireland
114	29200	27000	93100	SW Ireland
115	29200	27000	94300	SW Ireland
116	29200	27000	95600	SW Ireland
117	29300	27000	96800	SW Ireland
118	29300	27000	98000	SW Ireland
119	29300	26900	99200	SW Ireland
120	29400	26800	100000	SW Ireland
121	29400	26800	102000	SW Ireland
122	29400	26800	103000	SW Ireland
123	29500	26800	104000	SW Ireland
124	29500	26800	106000	SW Ireland
125	29600	26800	107000	SW Ireland
126	29600	26800	109000	SW Ireland
127	29600	26800	110000	SW Ireland
128	29700	26800	111000	SW Ireland
129	29700	26800	112000	SW Ireland
130	29700	26700	114000	SW Ireland
131	29800	26700	115000	SW Ireland
132	29800	26700	116000	SW Ireland
133	29800	26700	116000	SW Ireland
134	29900	26700	117000	SW Ireland
135	29900	26700	118000	SW Ireland
136	29900	26700	119000	SW Ireland
137	30000	26600	121000	SW Ireland
138	30000	26600	122000	SW Ireland
139	30100	26600	124000	SW Ireland
140	30100	26600	125000	SW Ireland
141	30100	26600	127000	SW Ireland
142	30200	26500	128000	SW Ireland
143	30200	26500	130000	SW Ireland
144	30300	26500	131000	SW Ireland
145	30300	26500	132000	SW Ireland
146	30300	26500	132000	SW Ireland
147	30400	26500	133000	SW Ireland
148	30400	26500	133000	SW Ireland
149	30400	26400	133000	SW Ireland
150	30400	26400	133000	SW Ireland
0	1350000	1010000	1820000	SE Ireland
1	1060000	816000	1390000	SE Ireland
2	831000	656000	1060000	SE Ireland
3	648000	534000	803000	SE Ireland
4	504000	436000	610000	SE Ireland
5	391000	354000	462000	SE Ireland
6	302000	278000	349000	SE Ireland
7	232000	212000	265000	SE Ireland
8	185000	173000	210000	SE Ireland
9	152000	141000	170000	SE Ireland
10	127000	119000	141000	SE Ireland
11	109000	102000	119000	SE Ireland
12	94800	89300	102000	SE Ireland
13	84100	79500	89300	SE Ireland
14	75800	72000	80200	SE Ireland
15	69600	66500	73300	SE Ireland
16	64500	62000	68200	SE Ireland
17	60200	58200	63800	SE Ireland
18	56700	54600	60200	SE Ireland
19	53700	51700	57100	SE Ireland
20	51100	49100	54400	SE Ireland
21	49000	46900	52100	SE Ireland
22	47200	45100	50100	SE Ireland
23	45700	43600	48400	SE Ireland
24	44400	42400	46900	SE Ireland
25	43300	41300	45600	SE Ireland
26	42300	40500	44500	SE Ireland
27	41500	39800	43500	SE Ireland
28	40700	39200	42600	SE Ireland
29	40100	38600	41800	SE Ireland
30	39600	38100	41200	SE Ireland
31	39100	37700	40700	SE Ireland
32	38700	37400	40300	SE Ireland
33	38400	37100	40000	SE Ireland
34	38100	36800	39600	SE Ireland
35	37800	36700	39200	SE Ireland
36	37600	36500	38900	SE Ireland
37	37400	36300	38600	SE Ireland
38	37200	36200	38400	SE Ireland
39	37100	36100	38300	SE Ireland
40	37000	36100	38300	SE Ireland
41	36900	36000	38200	SE Ireland
42	36800	36000	38100	SE Ireland
43	36700	36000	38000	SE Ireland
44	36700	35900	38100	SE Ireland
45	36600	35800	38200	SE Ireland
46	36600	35700	38200	SE Ireland
47	36600	35600	38200	SE Ireland
48	36600	35500	38300	SE Ireland
49	36600	35400	38300	SE Ireland
50	36600	35300	38400	SE Ireland
51	36600	35200	38400	SE Ireland
52	36600	35100	38500	SE Ireland
53	36600	35000	38700	SE Ireland
54	36600	34900	38800	SE Ireland
55	36700	34800	39000	SE Ireland
56	36700	34800	39100	SE Ireland
57	36700	34700	39300	SE Ireland
58	36800	34600	39400	SE Ireland
59	36800	34600	39600	SE Ireland
60	36800	34600	39800	SE Ireland
61	36900	34700	39900	SE Ireland
62	36900	34700	40100	SE Ireland
63	37000	34700	40200	SE Ireland
64	37000	34700	40400	SE Ireland
65	37100	34700	40600	SE Ireland
66	37100	34800	40700	SE Ireland
67	37200	34800	40900	SE Ireland
68	37200	34800	41100	SE Ireland
69	37200	34900	41200	SE Ireland
70	37300	34900	41400	SE Ireland
71	37300	34900	41500	SE Ireland
72	37400	35000	41700	SE Ireland
73	37400	35000	41900	SE Ireland
74	37500	35000	42100	SE Ireland
75	37500	35000	42200	SE Ireland
76	37600	35000	42400	SE Ireland
77	37600	35100	42600	SE Ireland
78	37700	35100	42800	SE Ireland
79	37700	35100	43000	SE Ireland
80	37800	35100	43200	SE Ireland
81	37800	35100	43300	SE Ireland
82	37900	35200	43500	SE Ireland
83	37900	35200	43700	SE Ireland
84	38000	35200	43800	SE Ireland
85	38000	35200	44000	SE Ireland
86	38100	35200	44100	SE Ireland
87	38100	35300	44200	SE Ireland
88	38200	35300	44300	SE Ireland
89	38200	35300	44400	SE Ireland
90	38200	35300	44500	SE Ireland
91	38300	35400	44700	SE Ireland
92	38300	35400	44800	SE Ireland
93	38400	35400	44900	SE Ireland
94	38400	35400	45000	SE Ireland
95	38500	35500	45100	SE Ireland
96	38500	35500	45200	SE Ireland
97	38600	35500	45300	SE Ireland
98	38600	35600	45400	SE Ireland
99	38600	35600	45500	SE Ireland
100	38700	35600	45600	SE Ireland
101	38700	35600	45800	SE Ireland
102	38800	35600	45900	SE Ireland
103	38800	35600	46000	SE Ireland
104	38800	35600	46100	SE Ireland
105	38900	35600	46300	SE Ireland
106	38900	35600	46400	SE Ireland
107	39000	35500	46500	SE Ireland
108	39000	35500	46600	SE Ireland
109	39000	35500	46700	SE Ireland
110	39100	35500	46900	SE Ireland
111	39100	35400	47000	SE Ireland
112	39200	35400	47100	SE Ireland
113	39200	35400	47200	SE Ireland
114	39200	35400	47300	SE Ireland
115	39300	35400	47400	SE Ireland
116	39300	35300	47500	SE Ireland
117	39300	35300	47600	SE Ireland
118	39400	35300	47700	SE Ireland
119	39400	35300	47800	SE Ireland
120	39400	35300	47900	SE Ireland
121	39500	35200	48100	SE Ireland
122	39500	35200	48200	SE Ireland
123	39500	35200	48300	SE Ireland
124	39600	35200	48400	SE Ireland
125	39600	35100	48500	SE Ireland
126	39700	35100	48600	SE Ireland
127	39700	35100	48700	SE Ireland
128	39700	35100	48800	SE Ireland
129	39800	35100	48900	SE Ireland
130	39800	35000	49000	SE Ireland
131	39800	35000	49100	SE Ireland
132	39800	35000	49200	SE Ireland
133	39900	35000	49300	SE Ireland
134	39900	35000	49400	SE Ireland
135	39900	35000	49500	SE Ireland
136	40000	34900	49500	SE Ireland
137	40000	34900	49600	SE Ireland
138	40000	34900	49800	SE Ireland
139	40100	34900	49900	SE Ireland
140	40100	34900	50000	SE Ireland
141	40100	34900	50100	SE Ireland
142	40200	34800	50200	SE Ireland
143	40200	34800	50400	SE Ireland
144	40200	34800	50500	SE Ireland
145	40300	34800	50500	SE Ireland
146	40300	34800	50600	SE Ireland
147	40300	34800	50700	SE Ireland
148	40300	34700	50700	SE Ireland
149	40300	34700	50700	SE Ireland
150	40300	34700	50700	SE Ireland
0	1910000	1630000	2470000	NW Ireland
1	1500000	1310000	1870000	NW Ireland
2	1180000	1050000	1430000	NW Ireland
3	931000	843000	1090000	NW Ireland
4	733000	669000	835000	NW Ireland
5	576000	534000	649000	NW Ireland
6	454000	425000	497000	NW Ireland
7	357000	335000	388000	NW Ireland
8	283000	264000	305000	NW Ireland
9	226000	209000	242000	NW Ireland
10	183000	167000	195000	NW Ireland
11	150000	137000	158000	NW Ireland
12	125000	114000	131000	NW Ireland
13	105000	97200	110000	NW Ireland
14	90100	84400	94400	NW Ireland
15	78700	74700	82100	NW Ireland
16	69700	66500	72500	NW Ireland
17	62600	59700	65200	NW Ireland
18	56900	54300	59400	NW Ireland
19	52300	49800	54600	NW Ireland
20	48500	45900	50700	NW Ireland
21	45400	42900	47600	NW Ireland
22	42800	40600	44900	NW Ireland
23	40500	38600	42600	NW Ireland
24	38700	36900	40700	NW Ireland
25	37100	35400	39000	NW Ireland
26	35700	34100	37500	NW Ireland
27	34600	33000	36300	NW Ireland
28	33600	32000	35300	NW Ireland
29	32700	31100	34400	NW Ireland
30	32000	30400	33600	NW Ireland
31	31300	29800	32900	NW Ireland
32	30800	29300	32300	NW Ireland
33	30300	28800	31700	NW Ireland
34	29900	28400	31200	NW Ireland
35	29500	28100	30800	NW Ireland
36	29200	27800	30400	NW Ireland
37	28900	27500	30000	NW Ireland
38	28600	27300	29700	NW Ireland
39	28400	27200	29400	NW Ireland
40	28200	27000	29200	NW Ireland
41	28100	26900	29000	NW Ireland
42	28000	26800	28800	NW Ireland
43	27800	26800	28700	NW Ireland
44	27800	26800	28600	NW Ireland
45	27700	26700	28500	NW Ireland
46	27600	26700	28400	NW Ireland
47	27600	26600	28400	NW Ireland
48	27600	26600	28400	NW Ireland
49	27500	26500	28400	NW Ireland
50	27500	26400	28500	NW Ireland
51	27500	26400	28500	NW Ireland
52	27600	26300	28600	NW Ireland
53	27600	26300	28600	NW Ireland
54	27600	26200	28700	NW Ireland
55	27600	26200	28800	NW Ireland
56	27700	26200	28800	NW Ireland
57	27700	26200	28900	NW Ireland
58	27800	26100	29000	NW Ireland
59	27900	26100	29300	NW Ireland
60	27900	26100	29600	NW Ireland
61	28000	26100	29900	NW Ireland
62	28100	26100	30200	NW Ireland
63	28200	26100	30500	NW Ireland
64	28300	26100	30800	NW Ireland
65	28400	26100	31200	NW Ireland
66	28400	26000	31500	NW Ireland
67	28500	26000	31900	NW Ireland
68	28600	26000	32300	NW Ireland
69	28700	26000	32500	NW Ireland
70	28900	26000	32800	NW Ireland
71	29000	26000	33100	NW Ireland
72	29100	25900	33400	NW Ireland
73	29200	25900	33700	NW Ireland
74	29300	25900	34100	NW Ireland
75	29400	25900	34400	NW Ireland
76	29600	25900	34700	NW Ireland
77	29700	25900	35000	NW Ireland
78	29800	25900	35400	NW Ireland
79	29900	25900	35700	NW Ireland
80	30100	25900	36000	NW Ireland
81	30200	26000	36400	NW Ireland
82	30300	26000	36700	NW Ireland
83	30500	26000	37100	NW Ireland
84	30600	26000	37400	NW Ireland
85	30700	26000	37800	NW Ireland
86	30900	26000	38100	NW Ireland
87	31000	26000	38500	NW Ireland
88	31200	26100	38800	NW Ireland
89	31300	26100	39200	NW Ireland
90	31500	26100	39600	NW Ireland
91	31600	26100	40000	NW Ireland
92	31700	26100	40300	NW Ireland
93	31900	26200	40700	NW Ireland
94	32000	26200	41100	NW Ireland
95	32200	26200	41500	NW Ireland
96	32300	26200	41800	NW Ireland
97	32500	26300	42200	NW Ireland
98	32600	26300	42600	NW Ireland
99	32800	26300	43000	NW Ireland
100	32900	26400	43300	NW Ireland
101	33100	26400	43700	NW Ireland
102	33200	26400	44100	NW Ireland
103	33400	26500	44500	NW Ireland
104	33500	26500	44800	NW Ireland
105	33700	26500	45200	NW Ireland
106	33900	26600	45600	NW Ireland
107	34000	26600	46000	NW Ireland
108	34200	26600	46400	NW Ireland
109	34300	26700	46800	NW Ireland
110	34500	26700	47200	NW Ireland
111	34700	26800	47600	NW Ireland
112	34800	26800	48000	NW Ireland
113	35000	26800	48400	NW Ireland
114	35100	26900	48800	NW Ireland
115	35300	26900	49100	NW Ireland
116	35400	27000	49500	NW Ireland
117	35600	27000	49900	NW Ireland
118	35700	27000	50200	NW Ireland
119	35900	27100	50600	NW Ireland
120	36000	27100	51000	NW Ireland
121	36200	27200	51400	NW Ireland
122	36400	27200	51800	NW Ireland
123	36500	27300	52200	NW Ireland
124	36700	27300	52600	NW Ireland
125	36900	27400	53000	NW Ireland
126	37100	27400	53400	NW Ireland
127	37300	27500	53800	NW Ireland
128	37400	27500	54200	NW Ireland
129	37600	27600	54600	NW Ireland
130	37700	27600	55000	NW Ireland
131	37900	27700	55300	NW Ireland
132	38000	27700	55600	NW Ireland
133	38200	27700	55900	NW Ireland
134	38300	27800	56300	NW Ireland
135	38400	27800	56600	NW Ireland
136	38600	27900	56900	NW Ireland
137	38700	27900	57300	NW Ireland
138	38900	28000	57700	NW Ireland
139	39100	28000	58100	NW Ireland
140	39300	28100	58600	NW Ireland
141	39500	28200	59100	NW Ireland
142	39700	28300	59600	NW Ireland
143	39900	28300	60000	NW Ireland
144	40100	28400	60400	NW Ireland
145	40300	28400	60800	NW Ireland
146	40400	28500	61100	NW Ireland
147	40500	28500	61300	NW Ireland
148	40600	28500	61400	NW Ireland
149	40600	28500	61500	NW Ireland
150	40600	28500	61600	NW Ireland
