# Supplementary material for: The Newfoundland and Labrador mosaic founder population descends from an Irish and British diaspora from 300 years ago
Source: Commun Biol. 2023 Apr 28;6:469. doi: 10.1038/s42003-023-04844-9 (PMC10147672; doi:10.1038/s42003-023-04844-9)
Supplement: Supplementary file 8 — Supplementary Data 5 [file 42003_2023_4844_MOESM8_ESM.csv]

Cluster	mean_sum_IBD	CI_sum_IBD	mean_number_IBD	CI_number_IBD
Admix Eur. / Ind. 4	17.90189406	1.300153257	2.658257219	0.182608282
Admix Eur. / Ind. 3	28.31298823	2.80791485	4.049348716	0.384574674
Admix Eur. / Ind. 2	14.69079053	1.470905564	2.268598936	0.174518603
Admix Eur. / Ind. 1	39.58415625	9.539903835	6.458333333	1.700361773
Trinity Bay SE	33.71241591	0.97449971	4.59697162	0.124221867
Trinity Bay S&W	34.02733951	1.168506641	4.651284544	0.148798811
Conception Bay W	35.20768703	0.840396609	4.964999165	0.113281712
Conception Bay S 2	45.26786374	1.298419581	6.404463394	0.18051369
Bonavista Bay S	21.07873355	0.415795068	3.003013101	0.055254533
Bonavista Bay N 2	30.67393472	0.80113639	4.232382588	0.105397977
Bonavista Bay N 1	14.67714742	0.246168034	2.160340572	0.032317531
Conception Bay S 1	17.40792591	0.227165642	2.572450958	0.030039273
Bay de Verde Pen.	13.15542654	0.281879814	1.978634542	0.033630858
Trinity Bay N&W	27.22929291	0.815693015	3.760622274	0.110240828
Notre Dame Bay E	16.95473351	0.302717714	2.46428233	0.040495482
Admix NL	8.004548813	0.185551435	1.407678055	0.019846503
Burin E 2	20.07255161	0.567641461	2.846849398	0.071806056
Burin E 1	21.58802288	0.573730145	2.997297191	0.07246078
Burin W / S Coast	22.67811775	0.582690888	3.186449049	0.074589659
Avalon Pen.	9.982518065	0.146247363	1.718431393	0.017237159
Avalon S	27.0549109	1.177295437	3.723588638	0.147339276
Avalon N	7.934910899	0.108907392	1.427372196	0.011238551
Corn. & Devon	6.756636867	0.098556034	1.392323302	0.01453194
S&W England	5.042802487	0.029532989	1.175044629	0.00369536
East Anglia	5.553919216	0.052827414	1.197850311	0.005890962
Midlands	5.174895728	0.020901408	1.188532997	0.002844417
Marches	6.282505518	0.103029396	1.312465927	0.013601023
S Wales	17.68829548	0.486793311	3.313563726	0.086545533
N Wales	22.63324296	0.348536517	4.301556203	0.060692337
NE England	7.538766922	0.065857019	1.445586745	0.008985323
NW England	6.189111053	0.063691633	1.272599878	0.008550003
NE Scotland	12.22782178	0.886416668	2.143529303	0.120916291
NE Ire & SW Sco	5.857897905	0.050068895	1.266536604	0.007397196
Orkney	27.57288806	0.607743959	4.652579198	0.096529992
N Kerry	8.783198838	0.126866291	1.760684235	0.017887682
NW Munster	7.040441704	0.038303091	1.533186126	0.006257856
Clare	7.842523533	0.107993612	1.668125316	0.016674265
SW Ireland 1	9.925902642	0.239988063	1.964467392	0.035746643
SW Ireland 2	8.550514801	0.0933573	1.784620188	0.015454863
C Leinster	7.60407581	0.113911952	1.580287084	0.018098395
W Leinster	7.148487314	0.065406146	1.523574432	0.010611623
Leinster	6.859310259	0.053230835	1.490666074	0.008943256
SE Leinster	8.47101367	0.12247074	1.696371264	0.019481282
SW Leinster	7.194322533	0.097655173	1.528541864	0.015530202
Connacht	7.425354018	0.039788152	1.606738717	0.006801002
NW Ulster	8.354191139	0.105127941	1.759891274	0.017040452
N Leinster	8.317723383	0.062437896	1.759706338	0.01081811
N Ire & W Sco	7.008391763	0.106253516	1.531171808	0.01696898
