# Supplementary material for: The Newfoundland and Labrador mosaic founder population descends from an Irish and British diaspora from 300 years ago
Source: Commun Biol. 2023 Apr 28;6:469. doi: 10.1038/s42003-023-04844-9 (PMC10147672; doi:10.1038/s42003-023-04844-9)
Supplement: Supplementary file 9 — Supplementary Data 6 [file 42003_2023_4844_MOESM9_ESM.csv]

LABEL_3	CLASS	avTotHBD	avNHBD	ciTotHBD	ciNHBD
Trinity Bay SE	> 1 cM	33.98681356	7.406779661	9.052184827	1.056479543
Trinity Bay SE	[1,4)	8.925745763	5.423728814	1.23248454	0.66202554
Trinity Bay SE	[4,8)	9.433916667	1.583333333	1.870069629	0.352292012
Trinity Bay SE	[12,20)	26.05036364	1.636363636	5.692984547	0.354236073
Trinity Bay SE	[20,300)	35.13163636	1.181818182	12.45730323	0.239055995
Trinity Bay S&W	> 1 cM	23.34791667	6.104166667	11.54285566	0.999338959
Trinity Bay S&W	[1,4)	7.708166667	4.9375	0.988954125	0.532967613
Trinity Bay S&W	[4,8)	9.7895	1.7	3.79694582	0.656591874
Trinity Bay S&W	[12,20)	35.39971429	2.285714286	23.49010058	1.58391919
Trinity Bay S&W	[20,300)	37.340125	1.5	22.14847582	0.98
Conception Bay W	> 1 cM	21.61402381	6.345238095	4.122636537	0.586831279
Conception Bay W	[1,4)	8.244630952	5.011904762	0.81156628	0.433457968
Conception Bay W	[4,8)	10.65207143	1.785714286	2.49982687	0.407721764
Conception Bay W	[12,20)	16.73685714	1.142857143	2.848614332	0.190222542
Conception Bay W	[20,300)	29.5605	1.125	7.635870265	0.245
Conception Bay S 2	> 1 cM	38.79087302	8.095238095	9.981747536	1.015936103
Conception Bay S 2	[1,4)	9.324380952	5.507936508	1.243547615	0.593167523
Conception Bay S 2	[4,8)	12.63254545	2.212121212	3.070757338	0.537834996
Conception Bay S 2	[12,20)	22.24189286	1.428571429	4.115347307	0.25560386
Conception Bay S 2	[20,300)	41.65858333	1.5	13.35971169	0.381464483
Bonavista Bay S	> 1 cM	20.23763441	6.053763441	5.560539097	0.624544501
Bonavista Bay S	[1,4)	7.790591398	4.989247312	0.820705055	0.469522787
Bonavista Bay S	[4,8)	9.897346154	1.692307692	2.484528727	0.403430966
Bonavista Bay S	[12,20)	25.63305263	1.631578947	7.928665141	0.501846636
Bonavista Bay S	[20,300)	43.51466667	1.333333333	28.18903517	0.653333333
Bonavista Bay N 2	> 1 cM	26.41377778	6.333333333	9.356215749	0.815386093
Bonavista Bay N 2	[1,4)	7.740365079	4.968253968	1.067905593	0.593325413
Bonavista Bay N 2	[4,8)	8.90285	1.55	2.105605363	0.332714197
Bonavista Bay N 2	[12,20)	20.38315385	1.307692308	5.123055492	0.342703027
Bonavista Bay N 2	[20,300)	53.5999	1.9	26.0106956	0.849333333
Bonavista Bay N 1	> 1 cM	11.12415385	4.953846154	3.809044718	0.535787901
Bonavista Bay N 1	[1,4)	6.684846154	4.553846154	0.727340266	0.468871704
Bonavista Bay N 1	[4,8)	6.074071429	1.071428571	0.743885342	0.14
Bonavista Bay N 1	[12,20)	24.12525	1.5	10.08344052	0.565803264
Bonavista Bay N 1	[20,300)	37.741	1	8.80824	0
Conception Bay S 1	> 1 cM	11.70125676	5.081081081	2.091117992	0.373260889
Conception Bay S 1	[1,4)	6.904986486	4.594594595	0.56457431	0.340778696
Conception Bay S 1	[4,8)	6.774085714	1.2	1.111332881	0.176042776
Conception Bay S 1	[12,20)	16.292	1.142857143	3.710542956	0.28
Conception Bay S 1	[20,300)	33.04985714	1.285714286	17.75899819	0.56
Bay de Verde Pen.	> 1 cM	15.93051948	5.571428571	6.812192765	0.686950128
Bay de Verde Pen.	[1,4)	7.395155844	4.935064935	0.778836862	0.505123295
Bay de Verde Pen.	[4,8)	11.943	2	8.115916294	1.385929291
Bay de Verde Pen.	[12,20)	31.013125	2	21.61912815	1.335514882
Bay de Verde Pen.	[20,300)	47.6786	1.6	14.24620583	0.48009999
Trinity Bay N&W	> 1 cM	38.03563158	7.157894737	18.40513869	1.613696487
Trinity Bay N&W	[1,4)	8.309	4.868421053	1.294684771	0.69413097
Trinity Bay N&W	[4,8)	10.46025	1.8125	4.210246754	0.674677392
Trinity Bay N&W	[12,20)	35.47788889	2.222222222	22.38191807	1.489033161
Trinity Bay N&W	[20,300)	66.37216667	2.333333333	52.43207125	1.573435025
Notre Dame Bay E	> 1 cM	22.89055856	6.324324324	6.203363041	0.73741312
Notre Dame Bay E	[1,4)	7.918990991	5.018018018	0.789049351	0.445907109
Notre Dame Bay E	[4,8)	9.622628571	1.714285714	2.21366581	0.355474827
Notre Dame Bay E	[12,20)	21.80630435	1.434782609	5.827669605	0.386265671
Notre Dame Bay E	[20,300)	48.0611	1.7	22.98709245	0.77579035
Admix NL	> 1 cM	10.23078531	4.548022599	2.517242644	0.368949158
Admix NL	[1,4)	6.281697143	4.24	0.459664681	0.289850098
Admix NL	[4,8)	7.765227273	1.363636364	1.99232786	0.303681724
Admix NL	[12,20)	28.69544444	1.777777778	10.65075666	0.634925873
Admix NL	[20,300)	33.6426	1	8.292875918	0
Burin E 2	> 1 cM	21.40302469	5.975308642	6.021619168	0.692087455
Burin E 2	[1,4)	7.50962963	4.75308642	0.850347508	0.487611769
Burin E 2	[4,8)	7.7355	1.4	1.824443263	0.32006666
Burin E 2	[12,20)	24.84641667	1.583333333	6.693423855	0.378272255
Burin E 2	[20,300)	32.57672727	1.272727273	10.8427386	0.382157425
Burin E 1	> 1 cM	23.71254167	5.819444444	9.129168928	0.870625721
Burin E 1	[1,4)	6.892236111	4.486111111	0.835062174	0.476380673
Burin E 1	[4,8)	9.174409091	1.590909091	3.154281204	0.458829509
Burin E 1	[12,20)	28.59736364	1.909090909	10.71761856	0.768457508
Burin E 1	[20,300)	43.43518182	1.636363636	18.24686259	0.606865405
Burin W / S Coast	> 1 cM	30.21706	6.96	8.449932951	0.894904077
Burin W / S Coast	[1,4)	8.45001	5.18	0.817380419	0.46061369
Burin W / S Coast	[4,8)	10.81735	1.825	2.44375751	0.390031918
Burin W / S Coast	[12,20)	23.65044	1.56	5.18058387	0.340987429
Burin W / S Coast	[20,300)	45.53229412	1.647058824	15.65096599	0.473618917
Avalon Pen.	> 1 cM	15.87938849	6.151079137	3.158725423	0.468040586
Avalon Pen.	[1,4)	8.266507246	5.550724638	0.661552102	0.424813358
Avalon Pen.	[4,8)	6.448382353	1.147058824	0.960395882	0.14645695
Avalon Pen.	[12,20)	21.98886667	1.333333333	7.688077728	0.413204281
Avalon Pen.	[20,300)	38.84722222	1.333333333	8.591784623	0.326666667
Avalon S	> 1 cM	24.82075862	6.379310345	9.626482769	1.192990228
Avalon S	[1,4)	8.535413793	5.310344828	1.40889018	0.854141759
Avalon S	[4,8)	8.5152	1.6	3.276723193	0.48009999
Avalon S	[12,20)	25.07266667	1.666666667	20.08479578	1.306666667
Avalon S	[20,300)	35.696	1.375	12.01365597	0.358643277
Avalon N	> 1 cM	10.16552788	4.851301115	1.283788471	0.265221094
Avalon N	[1,4)	6.83419403	4.582089552	0.39871038	0.249680969
Avalon N	[4,8)	8.035730769	1.384615385	1.5232741	0.268013247
Avalon N	[12,20)	19.58873333	1.2	3.76367866	0.209532814
Avalon N	[20,300)	29.83233333	1	3.360257187	0
Corn. & Devon	> 1 cM	10.62827027	5.356756757	1.362677274	0.352088827
Corn. & Devon	[1,4)	7.739679348	5.092391304	0.56832843	0.33801173
Corn. & Devon	[4,8)	5.586111111	1.074074074	0.642038329	0.100667813
Corn. & Devon	[12,20)	18.10266667	1.111111111	4.292132505	0.217777778
Corn. & Devon	[20,300)	32.97	1.25	13.66420231	0.49
S&W England	> 1 cM	7.817317568	4.966216216	0.488255634	0.254623319
S&W England	[1,4)	7.141959459	4.875	0.386689635	0.254339178
S&W England	[4,8)	5.847176471	1.117647059	1.145737029	0.157872972
S&W England	[12,20)	14.215	1	1.363309557	0
East Anglia	> 1 cM	7.665521053	4.494736842	0.855555258	0.294276365
East Anglia	[1,4)	6.352190476	4.37037037	0.416341991	0.282485539
East Anglia	[4,8)	6.848	1.25	2.059622724	0.351692876
East Anglia	[12,20)	17.12633333	1	3.475453138	0
East Anglia	[20,300)	24.0495	1	2.03938	0
Midlands	> 1 cM	7.717943089	4.731707317	0.403037915	0.176483467
Midlands	[1,4)	6.791063008	4.613821138	0.263243893	0.171828417
Midlands	[4,8)	5.449323529	1.029411765	0.493140732	0.057647059
Midlands	[12,20)	15.08266667	1	1.458753107	0
Marches	> 1 cM	9.173112903	4.879032258	1.390934973	0.397457478
Marches	[1,4)	7.073024194	4.677419355	0.608969176	0.370535207
Marches	[4,8)	7.763727273	1.363636364	3.241682984	0.478111989
Marches	[12,20)	14.963	1	2.541762052	0
Marches	[20,300)	26.554	1	5.714042875	0
S Wales	> 1 cM	14.49698113	6.452830189	2.512704014	0.703576645
S Wales	[1,4)	9.155622642	5.735849057	1.091348838	0.642663557
S Wales	[4,8)	7.609157895	1.421052632	1.910239932	0.311378156
S Wales	[12,20)	14.829	1	3.886246727	0
S Wales	[20,300)	21.703	1	NA	NA
N Wales	> 1 cM	20.10406667	8.28	3.139337299	0.651451849
N Wales	[1,4)	12.18642667	7.24	1.140969859	0.592795103
N Wales	[4,8)	8.16725	1.527777778	1.355927551	0.227478394
N Wales	[12,20)	20.982875	1.375	9.258929179	0.515582195
N Wales	[20,300)	29.404	1	NA	NA
NE England	> 1 cM	8.147385417	4.723958333	0.779804329	0.308814506
NE England	[1,4)	6.840146597	4.586387435	0.474176565	0.291432273
NE England	[4,8)	5.656157895	1.105263158	0.840213743	0.141776965
NE England	[12,20)	16.08175	1	3.133505865	0
NE England	[20,300)	24.6845	1	6.00054	0
NW England	> 1 cM	8.771242424	5.024242424	1.121042617	0.367611027
NW England	[1,4)	7.122539394	4.836363636	0.550845701	0.33922715
NW England	[4,8)	6.122533333	1.066666667	1.047760255	0.130666667
NW England	[12,20)	18.853	1.2	4.597453226	0.392
NE Scotland	> 1 cM	13.58569492	5.610169492	3.790878266	0.761123593
NE Scotland	[1,4)	7.835711864	4.966101695	1.08805498	0.593654826
NE Scotland	[4,8)	8.077384615	1.461538462	3.028518636	0.525894373
NE Scotland	[12,20)	18.925125	1.25	6.273014179	0.49
NE Ire & SW Sco	> 1 cM	8.42635468	5.113300493	0.676796589	0.304296836
NE Ire & SW Sco	[1,4)	7.358394089	4.975369458	0.467320658	0.303137461
NE Ire & SW Sco	[4,8)	6.3075	1.166666667	1.61123632	0.237684913
NE Ire & SW Sco	[12,20)	16.513	1	4.006851894	0
NE Ire & SW Sco	[20,300)	23.815	1	NA	NA
Orkney	> 1 cM	21.64005495	7.956043956	2.823799174	0.6503918
Orkney	[1,4)	11.04553846	6.582417582	0.919371974	0.528792504
Orkney	[4,8)	9.628978723	1.723404255	1.685074647	0.264606062
Orkney	[12,20)	17.3438	1.2	3.99739535	0.261333333
Orkney	[20,300)	24.7205	1	2.73518	0
N Kerry	> 1 cM	10.71192553	6.29787234	1.220585104	0.531837293
N Kerry	[1,4)	9.19212766	6.053191489	0.84124723	0.500803735
N Kerry	[4,8)	6.074875	1.125	1.359558629	0.167366863
NW Munster	> 1 cM	9.530487973	5.728522337	0.613839309	0.272528048
NW Munster	[1,4)	8.365463918	5.560137457	0.447075682	0.27220584
NW Munster	[4,8)	5.404972973	1.054054054	0.584818432	0.073867282
NW Munster	[12,20)	13.974	1	NA	NA
NW Munster	[20,300)	24.44366667	1	6.623762349	0
Clare	> 1 cM	9.255357798	5.495412844	0.832771951	0.434773541
Clare	[1,4)	8.313513761	5.348623853	0.705850429	0.435337833
Clare	[4,8)	5.787461538	1.076923077	0.759489077	0.150769231
Clare	[12,20)	13.712	1	2.10308	0
SW Ireland 1	> 1 cM	12.69851282	6.282051282	2.592075333	0.596239405
SW Ireland 1	[1,4)	8.923192308	5.846153846	0.887406835	0.51219673
SW Ireland 1	[4,8)	5.88035	1.05	0.761915919	0.098
SW Ireland 1	[12,20)	27.5746	1.8	12.75173439	0.733364848
SW Ireland 2	> 1 cM	11.49293514	6.351351351	1.217330092	0.407604642
SW Ireland 2	[1,4)	9.334233696	6.081521739	0.624946223	0.37700039
SW Ireland 2	[4,8)	5.801648649	1.108108108	0.720651217	0.101435521
SW Ireland 2	[12,20)	15.2918	1	2.105744351	0
SW Ireland 2	[20,300)	24.023	1	NA	NA
C Leinster	> 1 cM	9.281530303	5.636363636	1.071456751	0.608339194
C Leinster	[1,4)	7.987484848	5.378787879	0.941685227	0.604097974
C Leinster	[4,8)	5.076666667	1.066666667	0.770138388	0.130666667
W Leinster	> 1 cM	9.063297101	5.427536232	0.780941155	0.401610494
W Leinster	[1,4)	8.114905109	5.321167883	0.627281605	0.3978962
W Leinster	[4,8)	5.5665	1.071428571	0.774879601	0.14
W Leinster	[12,20)	15.9195	1	1.31026	0
Leinster	> 1 cM	9.309699248	5.563909774	0.937154179	0.389891754
Leinster	[1,4)	8.082496241	5.383458647	0.58762756	0.379867481
Leinster	[4,8)	5.660882353	1.117647059	1.564829358	0.230588235
Leinster	[12,20)	15.79966667	1	1.003936116	0
SE Leinster	> 1 cM	9.156603306	5.223140496	0.969315562	0.435536776
SE Leinster	[1,4)	7.630083333	5.05	0.686952875	0.419354406
SE Leinster	[4,8)	6.022421053	1.052631579	0.72603993	0.103157895
SE Leinster	[12,20)	18.487	1	NA	NA
SE Leinster	[20,300)	22.011	1	NA	NA
SW Leinster	> 1 cM	9.818917647	5.682352941	1.085793616	0.505231099
SW Leinster	[1,4)	8.396552941	5.458823529	0.810081399	0.498089397
SW Leinster	[4,8)	6.064928571	1.142857143	1.244960903	0.190222542
SW Leinster	[12,20)	13.947	1	3.3222	0
Connacht	> 1 cM	10.43796203	6.075949367	0.664822938	0.278392974
Connacht	[1,4)	9.075774603	5.920634921	0.442292832	0.268706096
Connacht	[4,8)	5.495358974	1.025641026	0.509426639	0.05025641
Connacht	[12,20)	14.8766	1	2.056885167	0
Connacht	[20,300)	27.01366667	1	6.415938012	0
NW Ulster	> 1 cM	11.84573171	6.434146341	1.013589202	0.34588342
NW Ulster	[1,4)	9.48982439	6.126829268	0.530838646	0.32028219
NW Ulster	[4,8)	5.99315	1.125	0.780680448	0.125295036
NW Ulster	[12,20)	15.28133333	1	2.445760205	0
NW Ulster	[20,300)	26.31133333	1	4.3716534	0
N Leinster	> 1 cM	10.80246708	6.188087774	0.700528387	0.293114374
N Leinster	[1,4)	9.220867925	5.977987421	0.488812278	0.288551467
N Leinster	[4,8)	5.780830189	1.094339623	0.469800416	0.079448216
N Leinster	[12,20)	17.3355	1	3.437351409	0
N Leinster	[20,300)	49.283	2	NA	NA
N Ire & W Sco	> 1 cM	11.21331776	6.037383178	1.806738923	0.503962919
N Ire & W Sco	[1,4)	8.86217757	5.775700935	0.760319996	0.454028616
N Ire & W Sco	[4,8)	6.680642857	1.214285714	1.408983217	0.223055702
N Ire & W Sco	[12,20)	15.757	1	3.475902005	0
N Ire & W Sco	[20,300)	43.657	1	NA	NA
