# Supplementary material for: The Newfoundland and Labrador mosaic founder population descends from an Irish and British diaspora from 300 years ago
Source: Commun Biol. 2023 Apr 28;6:469. doi: 10.1038/s42003-023-04844-9 (PMC10147672; doi:10.1038/s42003-023-04844-9)
Supplement: Supplementary file 10 — Supplementary Data 7 [file 42003_2023_4844_MOESM10_ESM.csv]

Cluster	FSTAT	ERR	ZVAL	BABA	ABBA	NSNPS
Trinity Bay SE	9e-4	2.11e-4	4.089	15057	15031	192710
Trinity Bay S&W	0.0013	2.12e-4	6.014	15059	15021	192710
Conception Bay W	0.0012	2.17e-4	5.598	15060	15024	192710
Conception Bay S 2	0.0012	2.13e-4	5.816	15062	15025	192710
Bonavista Bay S	0.0012	2.14e-4	5.464	15058	15023	192710
Bonavista Bay N 2	0.001	2.12e-4	4.698	15056	15026	192710
Bonavista Bay N 1	0.0012	2.09e-4	5.901	15061	15024	192710
Conception Bay S 1	0.0013	2.08e-4	6.37	15062	15022	192710
Bay de Verde Pen.	0.0013	2.09e-4	5.978	15061	15024	192710
Trinity Bay N&W	0.0011	2.18e-4	5.231	15056	15022	192710
Notre Dame Bay E	0.0011	2.11e-4	5.106	15061	15028	192710
Admix NL	0.0013	2.09e-4	6.204	15063	15024	192710
Burin E 2	0.0019	2.16e-4	8.657	15079	15022	192710
Burin E 1	0.0012	2.12e-4	5.761	15063	15026	192710
Burin W / S Coast	0.0012	2.11e-4	5.782	15060	15024	192710
Avalon Pen.	0.0024	2.18e-4	11.075	15086	15013	192710
Avalon S	0.0022	2.2e-4	10.194	15084	15017	192710
Avalon N	0.0019	2.14e-4	8.943	15075	15018	192710
