# Supplementary material for: The Newfoundland and Labrador mosaic founder population descends from an Irish and British diaspora from 300 years ago
Source: Commun Biol. 2023 Apr 28;6:469. doi: 10.1038/s42003-023-04844-9 (PMC10147672; doi:10.1038/s42003-023-04844-9)
Supplement: Supplementary file 11 — Supplementary Data 8 [file 42003_2023_4844_MOESM11_ESM.csv]

Cluster	FSTAT_England	FSTAT_Ireland	ERR_England	ERR_Ireland	ZVAL_England	ZVAL_Ireland
Trinity Bay SE	4e-4	-5e-4	1.55e-4	1.86e-4	2.614	-2.452
Trinity Bay S&W	3e-4	-0.001	1.58e-4	1.92e-4	1.728	-5.218
Conception Bay W	5e-4	-7e-4	1.56e-4	1.87e-4	3.199	-3.835
Conception Bay S 2	6e-4	-7e-4	1.59e-4	1.87e-4	3.685	-3.476
Bonavista Bay S	1e-4	-0.0011	1.6e-4	1.89e-4	0.506	-5.74
Bonavista Bay N 2	1e-4	-9e-4	1.57e-4	1.89e-4	0.579	-4.795
Bonavista Bay N 1	3e-4	-9e-4	1.6e-4	1.84e-4	1.9	-5.047
Conception Bay S 1	5e-4	-8e-4	1.56e-4	1.81e-4	3.238	-4.536
Bay de Verde Pen.	2e-4	-0.0011	1.5e-4	1.91e-4	1.101	-5.688
Trinity Bay N&W	1e-4	-0.0011	1.58e-4	1.91e-4	0.32	-5.704
Notre Dame Bay E	-2e-4	-0.0012	1.57e-4	1.86e-4	-1.021	-6.658
Admix NL	0	-0.0013	1.58e-4	1.83e-4	0.239	-6.864
Burin E 2	0	-0.0019	1.63e-4	1.88e-4	-0.077	-10.021
Burin E 1	-1e-4	-0.0014	1.57e-4	1.92e-4	-0.935	-7.129
Burin W / S Coast	0	-0.0012	1.55e-4	1.81e-4	0.151	-6.612
Avalon Pen.	3e-4	-0.0022	1.61e-4	1.92e-4	1.569	-11.273
Avalon S	2e-4	-0.0021	1.57e-4	1.91e-4	1.162	-10.832
Avalon N	0	-0.0019	1.57e-4	1.91e-4	0.242	-9.815
